# Supplementary material for: A histone demethylase links the loss of plasticity to nongenetic inheritance and morphological change
Source: Nat Commun. 2023 Dec 19;14:8439. doi: 10.1038/s41467-023-44306-8 (PMC10730525; doi:10.1038/s41467-023-44306-8)
Supplement: Supplementary file 4 — Source Data [file 41467_2023_44306_MOESM4_ESM.xlsx]

## Sheet: Fig. 2A
Genotype	Treatment	Percent.Eu	group	prop	asin
APS312	NGM	100	NGM_APS312	1	1.5708
APS312	NGM	100	NGM_APS312	1	1.5708
APS312	NGM	93	NGM_APS312	0.93	1.30303
APS312	NGM	100	NGM_APS312	1	1.5708
APS312	NGM	87	NGM_APS312	0.87	1.20193
APS312	M9	7	M9_APS312	0.07	0.267763
APS312	M9	3	M9_APS312	0.03	0.174083
APS312	M9	0	M9_APS312	0	0
APS312	M9	3	M9_APS312	0.03	0.174083
APS312	M9	0	M9_APS312	0	0
EJR1074	NGM	50	NGM_EJR1074	0.5	0.785398
EJR1074	NGM	80	NGM_EJR1074	0.8	1.10715
EJR1074	NGM	47	NGM_EJR1074	0.47	0.75538
EJR1074	NGM	53	NGM_EJR1074	0.53	0.815416
EJR1074	NGM	33	NGM_EJR1074	0.33	0.61194
EJR1074	M9	20	M9_EJR1074	0.2	0.463648
EJR1074	M9	10	M9_EJR1074	0.1	0.321751
EJR1074	M9	6	M9_EJR1074	0.06	0.247467
EJR1074	M9	13	M9_EJR1074	0.13	0.368863

## Sheet: Fig. 2B
Genotype	Treatment	Percent.Eu	group	prop	asin
ARS5200B	fed	13	fed_ARS5200B	0.13	0.368863
ARS5200B	fed	3	fed_ARS5200B	0.03	0.174083
ARS5200B	fed	0	fed_ARS5200B	0	0
ARS5200B	fed	7	fed_ARS5200B	0.07	0.267763
ARS5200B	fed	0	fed_ARS5200B	0	0
ARS5200B	fed	20	fed_ARS5200B	0.2	0.463648
ARS5200B	fed	3	fed_ARS5200B	0.03	0.174083
ARS5200B	fed	0	fed_ARS5200B	0	0
ARS5200B	fed	7	fed_ARS5200B	0.07	0.267763
ARS5200B	fed	3	fed_ARS5200B	0.03	0.174083
EJR1088	fed	13	fed_EJR1088	0.13	0.368863
EJR1088	fed	37	fed_EJR1088	0.37	0.653887
EJR1088	fed	13	fed_EJR1088	0.13	0.368863
EJR1088	fed	3	fed_EJR1088	0.03	0.174083
EJR1088	fed	20	fed_EJR1088	0.2	0.463648
EJR1088	fed	10	fed_EJR1088	0.1	0.321751
EJR1088	fed	23	fed_EJR1088	0.23	0.50018
EJR1088	fed	17	fed_EJR1088	0.17	0.424989
EJR1088	fed	27	fed_EJR1088	0.27	0.546401
EJR1088	fed	17	fed_EJR1088	0.17	0.424989
ARS5200B	starved	43	starved_ARS5200B	0.43	0.715167
ARS5200B	starved	57	starved_ARS5200B	0.57	0.855629
ARS5200B	starved	23	starved_ARS5200B	0.23	0.50018
ARS5200B	starved	43	starved_ARS5200B	0.43	0.715167
ARS5200B	starved	37	starved_ARS5200B	0.37	0.653887
ARS5200B	starved	20	starved_ARS5200B	0.2	0.463648
ARS5200B	starved	70	starved_ARS5200B	0.7	0.991157
ARS5200B	starved	50	starved_ARS5200B	0.5	0.785398
ARS5200B	starved	53	starved_ARS5200B	0.53	0.815416
ARS5200B	starved	40	starved_ARS5200B	0.4	0.684719
EJR1088	starved	7	starved_EJR1088	0.07	0.267763
EJR1088	starved	17	starved_EJR1088	0.17	0.424989
EJR1088	starved	13	starved_EJR1088	0.13	0.368863
EJR1088	starved	10	starved_EJR1088	0.1	0.321751
EJR1088	starved	7	starved_EJR1088	0.07	0.267763
EJR1088	starved	17	starved_EJR1088	0.17	0.424989
EJR1088	starved	10	starved_EJR1088	0.1	0.321751
EJR1088	starved	13	starved_EJR1088	0.13	0.368863
EJR1088	starved	17	starved_EJR1088	0.17	0.424989
EJR1088	starved	20	starved_EJR1088	0.2	0.463648

## Sheet: Fig. 2C (I+Eu)
Treatment	Plate	Morph	NA	Morph.num
Control	C1	Eu	1	0
Control	C1	Eu	1	0
Control	C1	Eu	1	0
Control	C1	Eu	1	0
Control	C1	Eu	1	0
Control	C1	Eu	1	0
Control	C1	Eu	1	0
Control	C1	Eu	1	0
Control	C1	Eu	1	0
Control	C1	Eu	1	0
Control	C1	Eu	1	0
Control	C1	Eu	1	0
Control	C1	Eu	1	0
Control	C1	Eu	1	0
Control	C1	Eu	1	0
Control	C1	Eu	1	0
Control	C1	Eu	1	0
Control	C1	Eu	1	0
Control	C1	Eu	1	0
Control	C1	Eu	1	0
Control	C1	Eu	1	0
Control	C1	Eu	1	0
Control	C1	Eu	1	0
Control	C1	Eu	1	0
Control	C1	Eu	1	0
Control	C1	Eu	1	0
Control	C1	Eu	1	0
Control	C1	Eu	1	0
Control	C1	Eu	1	0
Control	C1	Eu	1	0
Control	C1	Eu	1	0
Control	C1	Eu	1	0
Control	C1	Eu	1	0
Control	C1	Eu	1	0
Control	C1	Eu	1	0
Control	C1	Eu	1	0
Control	C1	Eu	1	0
Control	C1	Eu	1	0
Control	C1	Eu	1	0
Control	C1	Eu	1	0
Control	C1	Eu	1	0
Control	C1	Eu	1	0
Control	C1	Eu	1	0
Control	C1	Eu	1	0
Control	C1	Eu	1	0
Control	C1	Eu	1	0
Control	C1	Eu	1	0
Control	C1	Eu	1	0
Control	C1	Eu	1	0
Control	C1	notEu	0	1
Control	C2	Eu	1	0
Control	C2	Eu	1	0
Control	C2	Eu	1	0
Control	C2	Eu	1	0
Control	C2	Eu	1	0
Control	C2	Eu	1	0
Control	C2	Eu	1	0
Control	C2	Eu	1	0
Control	C2	Eu	1	0
Control	C2	Eu	1	0
Control	C2	Eu	1	0
Control	C2	Eu	1	0
Control	C2	Eu	1	0
Control	C2	Eu	1	0
Control	C2	Eu	1	0
Control	C2	Eu	1	0
Control	C2	Eu	1	0
Control	C2	Eu	1	0
Control	C2	Eu	1	0
Control	C2	Eu	1	0
Control	C2	Eu	1	0
Control	C2	Eu	1	0
Control	C2	Eu	1	0
Control	C2	Eu	1	0
Control	C2	Eu	1	0
Control	C2	Eu	1	0
Control	C2	Eu	1	0
Control	C2	Eu	1	0
Control	C2	Eu	1	0
Control	C2	Eu	1	0
Control	C2	Eu	1	0
Control	C2	Eu	1	0
Control	C2	Eu	1	0
Control	C2	Eu	1	0
Control	C2	Eu	1	0
Control	C2	Eu	1	0
Control	C2	Eu	1	0
Control	C2	Eu	1	0
Control	C2	Eu	1	0
Control	C2	Eu	1	0
Control	C2	Eu	1	0
Control	C2	Eu	1	0
Control	C2	Eu	1	0
Control	C2	Eu	1	0
Control	C2	Eu	1	0
Control	C2	Eu	1	0
Control	C2	Eu	1	0
Control	C2	Eu	0	0
Control	C2	Eu	0	0
Control	C2	Eu	0	0
Control	C3	Eu	1	0
Control	C3	Eu	1	0
Control	C3	Eu	1	0
Control	C3	Eu	1	0
Control	C3	Eu	1	0
Control	C3	Eu	1	0
Control	C3	Eu	1	0
Control	C3	Eu	1	0
Control	C3	Eu	1	0
Control	C3	Eu	1	0
Control	C3	Eu	1	0
Control	C3	Eu	1	0
Control	C3	Eu	1	0
Control	C3	Eu	1	0
Control	C3	Eu	1	0
Control	C3	Eu	1	0
Control	C3	Eu	1	0
Control	C3	Eu	1	0
Control	C3	Eu	1	0
Control	C3	Eu	1	0
Control	C3	Eu	1	0
Control	C3	Eu	1	0
Control	C3	Eu	1	0
Control	C3	Eu	1	0
Control	C3	Eu	1	0
Control	C3	Eu	1	0
Control	C3	Eu	1	0
Control	C3	Eu	1	0
Control	C3	Eu	1	0
Control	C3	Eu	1	0
Control	C3	Eu	1	0
Control	C3	Eu	1	0
Control	C3	Eu	1	0
Control	C3	Eu	1	0
Control	C3	Eu	1	0
Control	C3	Eu	1	0
Control	C3	Eu	1	0
Control	C3	Eu	1	0
Control	C3	Eu	1	0
Control	C3	Eu	1	0
Control	C3	Eu	1	0
Control	C3	Eu	1	0
Control	C3	Eu	1	0
Control	C3	Eu	1	0
Control	C3	Eu	1	0
Control	C3	Eu	1	0
Control	C3	Eu	1	0
Control	C3	Eu	1	0
Control	C3	Eu	0	0
Control	C3	Eu	0	0
Control	T1	Eu	1	0
Control	T1	Eu	1	0
Control	T1	Eu	1	0
Control	T1	Eu	1	0
Control	T1	Eu	1	0
Control	T1	Eu	1	0
Control	T1	Eu	1	0
Control	T1	Eu	1	0
Control	T1	Eu	1	0
Control	T1	Eu	1	0
Control	T1	Eu	1	0
Control	T1	Eu	1	0
Control	T1	Eu	1	0
Control	T1	Eu	1	0
Control	T1	Eu	1	0
Control	T1	Eu	1	0
Control	T1	Eu	1	0
Control	T1	Eu	1	0
Control	T1	Eu	1	0
Control	T1	Eu	1	0
Control	T1	Eu	1	0
Control	T1	Eu	1	0
Control	T1	Eu	1	0
Control	T1	Eu	1	0
Control	T1	Eu	1	0
Control	T1	Eu	1	0
Control	T1	Eu	1	0
Control	T1	Eu	1	0
Control	T1	Eu	1	0
Control	T1	Eu	1	0
Control	T1	Eu	1	0
Control	T1	Eu	1	0
Control	T1	Eu	1	0
Control	T1	Eu	1	0
Control	T1	Eu	1	0
Control	T1	Eu	1	0
Control	T1	Eu	1	0
Control	T1	Eu	1	0
Control	T1	Eu	1	0
Control	T1	Eu	1	0
Control	T1	Eu	1	0
Control	T1	Eu	0	0
Control	T1	Eu	0	0
Control	T1	Eu	0	0
Control	T1	Eu	0	0
Control	T1	Eu	0	0
Control	T1	Eu	0	0
Control	T1	Eu	0	0
Control	T1	Eu	0	0
Control	T1	notEu	0	1
Control	T2	Eu	1	0
Control	T2	Eu	1	0
Control	T2	Eu	1	0
Control	T2	Eu	1	0
Control	T2	Eu	1	0
Control	T2	Eu	1	0
Control	T2	Eu	1	0
Control	T2	Eu	1	0
Control	T2	Eu	1	0
Control	T2	Eu	1	0
Control	T2	Eu	1	0
Control	T2	Eu	1	0
Control	T2	Eu	1	0
Control	T2	Eu	1	0
Control	T2	Eu	1	0
Control	T2	Eu	1	0
Control	T2	Eu	1	0
Control	T2	Eu	1	0
Control	T2	Eu	1	0
Control	T2	Eu	1	0
Control	T2	Eu	1	0
Control	T2	Eu	1	0
Control	T2	Eu	1	0
Control	T2	Eu	1	0
Control	T2	Eu	1	0
Control	T2	Eu	1	0
Control	T2	Eu	1	0
Control	T2	Eu	1	0
Control	T2	Eu	1	0
Control	T2	Eu	1	0
Control	T2	Eu	1	0
Control	T2	Eu	1	0
Control	T2	Eu	1	0
Control	T2	Eu	1	0
Control	T2	Eu	1	0
Control	T2	Eu	1	0
Control	T2	Eu	1	0
Control	T2	Eu	1	0
Control	T2	Eu	1	0
Control	T2	Eu	1	0
Control	T2	Eu	1	0
Control	T2	Eu	1	0
Control	T2	Eu	1	0
Control	T2	Eu	1	0
Control	T2	Eu	1	0
Control	T2	Eu	1	0
Control	T2	Eu	1	0
Control	T2	Eu	0	0
Control	T2	Eu	0	0
Control	T2	notEu	0	1
Control	T3	Eu	1	0
Control	T3	Eu	1	0
Control	T3	Eu	1	0
Control	T3	Eu	1	0
Control	T3	Eu	1	0
Control	T3	Eu	1	0
Control	T3	Eu	1	0
Control	T3	Eu	1	0
Control	T3	Eu	1	0
Control	T3	Eu	1	0
Control	T3	Eu	1	0
Control	T3	Eu	1	0
Control	T3	Eu	1	0
Control	T3	Eu	1	0
Control	T3	Eu	1	0
Control	T3	Eu	1	0
Control	T3	Eu	1	0
Control	T3	Eu	1	0
Control	T3	Eu	1	0
Control	T3	Eu	1	0
Control	T3	Eu	1	0
Control	T3	Eu	1	0
Control	T3	Eu	1	0
Control	T3	Eu	1	0
Control	T3	Eu	1	0
Control	T3	Eu	1	0
Control	T3	Eu	1	0
Control	T3	Eu	1	0
Control	T3	Eu	1	0
Control	T3	Eu	1	0
Control	T3	Eu	1	0
Control	T3	Eu	1	0
Control	T3	Eu	1	0
Control	T3	Eu	1	0
Control	T3	Eu	1	0
Control	T3	Eu	1	0
Control	T3	Eu	1	0
Control	T3	Eu	1	0
Control	T3	Eu	0	0
Control	T3	Eu	0	0
Control	T3	Eu	0	0
Control	T3	Eu	0	0
Control	T3	Eu	0	0
Control	T3	Eu	0	0
Control	T3	Eu	0	0
Control	T3	Eu	0	0
Control	T3	Eu	0	0
Control	T3	Eu	0	0
Control	T3	notEu	0	1
Control	T3	notEu	0	1
spr5	C1	Eu	1	0
spr5	C1	Eu	1	0
spr5	C1	Eu	1	0
spr5	C1	Eu	1	0
spr5	C1	Eu	1	0
spr5	C1	Eu	1	0
spr5	C1	Eu	1	0
spr5	C1	Eu	1	0
spr5	C1	Eu	1	0
spr5	C1	Eu	1	0
spr5	C1	Eu	1	0
spr5	C1	Eu	1	0
spr5	C1	notEu	1	1
spr5	C1	notEu	1	1
spr5	C1	notEu	1	1
spr5	C1	notEu	1	1
spr5	C1	notEu	1	1
spr5	C1	notEu	1	1
spr5	C1	notEu	1	1
spr5	C1	Eu	1	0
spr5	C1	Eu	1	0
spr5	C1	Eu	1	0
spr5	C1	Eu	1	0
spr5	C1	Eu	1	0
spr5	C1	Eu	1	0
spr5	C1	Eu	1	0
spr5	C1	Eu	1	0
spr5	C1	Eu	1	0
spr5	C1	Eu	1	0
spr5	C1	Eu	1	0
spr5	C1	Eu	1	0
spr5	C1	Eu	1	0
spr5	C1	Eu	1	0
spr5	C1	Eu	1	0
spr5	C1	Eu	1	0
spr5	C1	notEu	1	1
spr5	C1	notEu	1	1
spr5	C1	notEu	1	1
spr5	C1	notEu	1	1
spr5	C1	notEu	1	1
spr5	C1	notEu	0	1
spr5	C1	notEu	0	1
spr5	C1	notEu	0	1
spr5	C1	notEu	0	1
spr5	C1	notEu	0	1
spr5	C1	notEu	0	1
spr5	C1	notEu	0	1
spr5	C1	notEu	0	1
spr5	C1	notEu	0	1
spr5	C1	notEu	0	1
spr5	C2	Eu	1	0
spr5	C2	Eu	1	0
spr5	C2	Eu	1	0
spr5	C2	Eu	1	0
spr5	C2	Eu	1	0
spr5	C2	Eu	1	0
spr5	C2	Eu	1	0
spr5	C2	Eu	1	0
spr5	C2	Eu	1	0
spr5	C2	Eu	1	0
spr5	C2	Eu	1	0
spr5	C2	Eu	1	0
spr5	C2	Eu	1	0
spr5	C2	Eu	1	0
spr5	C2	Eu	1	0
spr5	C2	notEu	1	1
spr5	C2	notEu	1	1
spr5	C2	notEu	1	1
spr5	C2	notEu	1	1
spr5	C2	notEu	1	1
spr5	C2	notEu	1	1
spr5	C2	notEu	1	1
spr5	C2	notEu	1	1
spr5	C2	notEu	1	1
spr5	C2	notEu	1	1
spr5	C2	notEu	1	1
spr5	C2	notEu	1	1
spr5	C2	notEu	1	1
spr5	C2	notEu	1	1
spr5	C2	notEu	1	1
spr5	C2	Eu	1	0
spr5	C2	Eu	1	0
spr5	C2	Eu	1	0
spr5	C2	Eu	1	0
spr5	C2	Eu	1	0
spr5	C2	Eu	1	0
spr5	C2	Eu	1	0
spr5	C2	Eu	1	0
spr5	C2	Eu	1	0
spr5	C2	Eu	1	0
spr5	C2	Eu	1	0
spr5	C2	Eu	1	0
spr5	C2	Eu	0	0
spr5	C2	Eu	0	0
spr5	C2	notEu	0	1
spr5	C2	notEu	0	1
spr5	C2	notEu	0	1
spr5	C2	notEu	0	1
spr5	C2	notEu	0	1
spr5	C2	notEu	0	1
spr5	C3	Eu	1	0
spr5	C3	Eu	1	0
spr5	C3	Eu	1	0
spr5	C3	Eu	1	0
spr5	C3	Eu	1	0
spr5	C3	Eu	1	0
spr5	C3	Eu	1	0
spr5	C3	Eu	1	0
spr5	C3	Eu	1	0
spr5	C3	Eu	1	0
spr5	C3	Eu	1	0
spr5	C3	Eu	1	0
spr5	C3	Eu	1	0
spr5	C3	Eu	1	0
spr5	C3	Eu	1	0
spr5	C3	Eu	1	0
spr5	C3	Eu	1	0
spr5	C3	Eu	1	0
spr5	C3	notEu	1	1
spr5	C3	notEu	1	1
spr5	C3	notEu	1	1
spr5	C3	notEu	1	1
spr5	C3	notEu	1	1
spr5	C3	notEu	1	1
spr5	C3	notEu	1	1
spr5	C3	Eu	1	0
spr5	C3	Eu	1	0
spr5	C3	Eu	1	0
spr5	C3	Eu	1	0
spr5	C3	Eu	1	0
spr5	C3	Eu	1	0
spr5	C3	Eu	1	0
spr5	C3	Eu	1	0
spr5	C3	Eu	1	0
spr5	C3	Eu	1	0
spr5	C3	Eu	1	0
spr5	C3	notEu	1	1
spr5	C3	notEu	1	1
spr5	C3	notEu	1	1
spr5	C3	notEu	1	1
spr5	C3	notEu	1	1
spr5	C3	notEu	1	1
spr5	C3	notEu	1	1
spr5	C3	notEu	1	1
spr5	C3	notEu	1	1
spr5	C3	Eu	1	0
spr5	C3	Eu	1	0
spr5	C3	Eu	1	0
spr5	C3	Eu	1	0
spr5	C3	Eu	1	0
spr5	T1	Eu	1	0
spr5	T1	Eu	1	0
spr5	T1	Eu	1	0
spr5	T1	Eu	1	0
spr5	T1	Eu	1	0
spr5	T1	Eu	1	0
spr5	T1	Eu	1	0
spr5	T1	Eu	1	0
spr5	T1	Eu	1	0
spr5	T1	Eu	1	0
spr5	T1	Eu	1	0
spr5	T1	Eu	1	0
spr5	T1	Eu	1	0
spr5	T1	Eu	1	0
spr5	T1	Eu	1	0
spr5	T1	Eu	1	0
spr5	T1	Eu	1	0
spr5	T1	Eu	1	0
spr5	T1	Eu	1	0
spr5	T1	Eu	1	0
spr5	T1	Eu	1	0
spr5	T1	notEu	1	1
spr5	T1	notEu	0	1
spr5	T1	notEu	0	1
spr5	T1	notEu	0	1
spr5	T1	notEu	0	1
spr5	T1	notEu	0	1
spr5	T1	notEu	0	1
spr5	T1	notEu	0	1
spr5	T1	notEu	0	1
spr5	T1	Eu	0	0
spr5	T1	Eu	0	0
spr5	T1	Eu	0	0
spr5	T1	Eu	0	0
spr5	T1	Eu	0	0
spr5	T1	Eu	0	0
spr5	T1	Eu	0	0
spr5	T1	Eu	0	0
spr5	T1	Eu	0	0
spr5	T1	Eu	0	0
spr5	T1	Eu	0	0
spr5	T1	Eu	0	0
spr5	T1	Eu	0	0
spr5	T1	notEu	0	1
spr5	T1	notEu	0	1
spr5	T1	notEu	0	1
spr5	T1	Eu	0	0
spr5	T1	Eu	0	0
spr5	T1	Eu	0	0
spr5	T1	Eu	0	0
spr5	T2	Eu	1	0
spr5	T2	Eu	1	0
spr5	T2	Eu	1	0
spr5	T2	Eu	1	0
spr5	T2	Eu	1	0
spr5	T2	notEu	1	1
spr5	T2	notEu	1	1
spr5	T2	notEu	1	1
spr5	T2	notEu	1	1
spr5	T2	notEu	1	1
spr5	T2	notEu	1	1
spr5	T2	Eu	1	0
spr5	T2	Eu	1	0
spr5	T2	Eu	1	0
spr5	T2	Eu	1	0
spr5	T2	Eu	0	0
spr5	T2	Eu	0	0
spr5	T2	Eu	0	0
spr5	T2	Eu	0	0
spr5	T2	Eu	0	0
spr5	T2	Eu	0	0
spr5	T2	Eu	0	0
spr5	T2	notEu	0	1
spr5	T2	notEu	0	1
spr5	T2	notEu	0	1
spr5	T2	notEu	0	1
spr5	T2	notEu	0	1
spr5	T2	notEu	0	1
spr5	T2	notEu	0	1
spr5	T2	notEu	0	1
spr5	T2	Eu	0	0
spr5	T2	Eu	0	0
spr5	T2	Eu	0	0
spr5	T2	Eu	0	0
spr5	T2	Eu	0	0
spr5	T2	Eu	0	0
spr5	T2	Eu	0	0
spr5	T2	Eu	0	0
spr5	T2	notEu	0	1
spr5	T2	notEu	0	1
spr5	T2	notEu	0	1
spr5	T2	notEu	0	1
spr5	T2	Eu	0	0
spr5	T2	Eu	0	0
spr5	T2	Eu	0	0
spr5	T2	Eu	0	0
spr5	T2	Eu	0	0
spr5	T2	Eu	0	0
spr5	T2	Eu	0	0
spr5	T2	Eu	0	0
spr5	T3	Eu	1	0
spr5	T3	Eu	1	0
spr5	T3	Eu	1	0
spr5	T3	Eu	1	0
spr5	T3	Eu	1	0
spr5	T3	Eu	1	0
spr5	T3	Eu	1	0
spr5	T3	Eu	1	0
spr5	T3	Eu	1	0
spr5	T3	Eu	1	0
spr5	T3	Eu	1	0
spr5	T3	Eu	1	0
spr5	T3	Eu	1	0
spr5	T3	Eu	1	0
spr5	T3	Eu	1	0
spr5	T3	Eu	1	0
spr5	T3	Eu	1	0
spr5	T3	Eu	1	0
spr5	T3	Eu	1	0
spr5	T3	Eu	1	0
spr5	T3	Eu	1	0
spr5	T3	Eu	1	0
spr5	T3	Eu	1	0
spr5	T3	Eu	1	0
spr5	T3	Eu	1	0
spr5	T3	Eu	1	0
spr5	T3	Eu	1	0
spr5	T3	Eu	0	0
spr5	T3	Eu	0	0
spr5	T3	Eu	0	0
spr5	T3	Eu	0	0
spr5	T3	Eu	0	0
spr5	T3	Eu	0	0
spr5	T3	Eu	0	0
spr5	T3	Eu	0	0
spr5	T3	Eu	0	0
spr5	T3	notEu	0	1
spr5	T3	notEu	0	1
spr5	T3	notEu	0	1
spr5	T3	notEu	0	1
spr5	T3	notEu	0	1
spr5	T3	notEu	0	1
spr5	T3	notEu	0	1
spr5	T3	notEu	0	1
spr5	T3	notEu	0	1
spr5	T3	notEu	0	1
spr5	T3	notEu	0	1
spr5	T3	notEu	0	1
spr5	T3	notEu	0	1
spr5	T3	notEu	0	1
spr5	C1	notEu	1	1
spr5	C1	notEu	1	1
control	C1	notEu	1	1
control	C1	notEu	1	1
control	C1	notEu	1	1
control	C1	notEu	1	1
control	C1	notEu	1	1
control	C1	notEu	1	1
control	C1	notEu	1	1
control	C1	notEu	1	1
control	C1	notEu	1	1
control	C1	notEu	1	1
control	C1	notEu	1	1
control	C1	notEu	1	1
control	C1	notEu	1	1
control	C1	notEu	1	1
control	C1	notEu	1	1
control	C1	notEu	1	1
control	C1	notEu	1	1
control	C1	notEu	1	1
control	C1	notEu	1	1
control	C1	notEu	1	1
control	C1	notEu	1	1
control	C1	notEu	1	1
control	C1	notEu	1	1
control	C1	notEu	1	1
control	C1	notEu	1	1
control	C1	notEu	1	1
control	C1	notEu	1	1
control	C1	notEu	1	1
control	C1	notEu	1	1
control	C1	notEu	1	1
control	C1	notEu	1	1
control	C1	notEu	1	1
control	C1	notEu	1	1
control	C1	notEu	1	1
control	C1	notEu	1	1
control	C1	notEu	1	1
control	C1	notEu	1	1
control	C1	notEu	1	1
control	C1	notEu	1	1
control	C1	notEu	1	1
control	C1	notEu	1	1
control	C1	notEu	1	1
control	C1	notEu	1	1
control	C1	notEu	1	1
control	C1	notEu	1	1
control	C1	notEu	1	1
control	C1	notEu	1	1
control	C1	notEu	0	1
control	C2	notEu	1	1
control	C2	notEu	1	1
control	C2	notEu	1	1
control	C2	notEu	1	1
control	C2	notEu	1	1
control	C2	notEu	1	1
control	C2	notEu	1	1
control	C2	notEu	1	1
control	C2	notEu	1	1
control	C2	notEu	1	1
control	C2	notEu	1	1
control	C2	notEu	1	1
control	C2	notEu	1	1
control	C2	notEu	1	1
control	C2	notEu	1	1
control	C2	notEu	1	1
control	C2	notEu	1	1
control	C2	notEu	1	1
control	C2	notEu	1	1
control	C2	notEu	1	1
control	C2	notEu	1	1
control	C2	notEu	1	1
control	C2	notEu	1	1
control	C2	notEu	1	1
control	C2	notEu	1	1
control	C2	notEu	1	1
control	C2	notEu	1	1
control	C2	notEu	1	1
control	C2	notEu	1	1
control	C2	notEu	1	1
control	C2	notEu	1	1
control	C2	notEu	1	1
control	C2	notEu	1	1
control	C2	notEu	1	1
control	C2	notEu	1	1
control	C2	notEu	1	1
control	C2	notEu	1	1
control	C2	notEu	1	1
control	C2	notEu	1	1
control	C2	notEu	1	1
control	C2	notEu	1	1
control	C2	notEu	1	1
control	C2	notEu	1	1
control	C2	notEu	1	1
control	C2	notEu	1	1
control	C2	notEu	1	1
control	C2	notEu	1	1
control	C2	notEu	1	1
control	C2	notEu	1	1
control	C2	notEu	0	1
control	C3	notEu	1	1
control	C3	notEu	1	1
control	C3	notEu	1	1
control	C3	notEu	1	1
control	C3	notEu	1	1
control	C3	notEu	1	1
control	C3	notEu	1	1
control	C3	notEu	1	1
control	C3	notEu	1	1
control	C3	notEu	1	1
control	C3	notEu	1	1
control	C3	notEu	1	1
control	C3	notEu	1	1
control	C3	notEu	1	1
control	C3	notEu	1	1
control	C3	notEu	1	1
control	C3	notEu	1	1
control	C3	notEu	1	1
control	C3	notEu	1	1
control	C3	notEu	1	1
control	C3	notEu	1	1
control	C3	notEu	1	1
control	C3	notEu	1	1
control	C3	notEu	1	1
control	C3	notEu	1	1
control	C3	notEu	1	1
control	C3	notEu	1	1
control	C3	notEu	1	1
control	C3	notEu	1	1
control	C3	notEu	1	1
control	C3	notEu	1	1
control	C3	notEu	1	1
control	C3	notEu	1	1
control	C3	notEu	1	1
control	C3	notEu	1	1
control	C3	notEu	1	1
control	C3	notEu	1	1
control	C3	notEu	1	1
control	C3	notEu	1	1
control	C3	notEu	1	1
control	C3	notEu	1	1
control	C3	notEu	1	1
control	C3	notEu	1	1
control	C3	notEu	1	1
control	C3	notEu	1	1
control	C3	notEu	1	1
control	C3	notEu	1	1
control	C3	notEu	1	1
control	C3	notEu	0	1
control	C3	notEu	0	1
bizine	T1	notEu	1	1
bizine	T1	notEu	1	1
bizine	T1	notEu	1	1
bizine	T1	notEu	1	1
bizine	T1	notEu	1	1
bizine	T1	notEu	1	1
bizine	T1	notEu	1	1
bizine	T1	notEu	1	1
bizine	T1	notEu	1	1
bizine	T1	notEu	1	1
bizine	T1	notEu	1	1
bizine	T1	notEu	1	1
bizine	T1	notEu	1	1
bizine	T1	notEu	1	1
bizine	T1	notEu	1	1
bizine	T1	notEu	1	1
bizine	T1	notEu	1	1
bizine	T1	notEu	1	1
bizine	T1	notEu	1	1
bizine	T1	notEu	1	1
bizine	T1	notEu	1	1
bizine	T1	notEu	1	1
bizine	T1	notEu	1	1
bizine	T1	notEu	1	1
bizine	T1	notEu	1	1
bizine	T1	notEu	1	1
bizine	T1	notEu	1	1
bizine	T1	notEu	1	1
bizine	T1	notEu	1	1
bizine	T1	notEu	1	1
bizine	T1	notEu	1	1
bizine	T1	notEu	1	1
bizine	T1	notEu	1	1
bizine	T1	notEu	1	1
bizine	T1	notEu	1	1
bizine	T1	notEu	1	1
bizine	T1	notEu	1	1
bizine	T1	notEu	1	1
bizine	T1	notEu	1	1
bizine	T1	notEu	1	1
bizine	T1	notEu	1	1
bizine	T1	notEu	0	1
bizine	T1	notEu	0	1
bizine	T1	notEu	0	1
bizine	T1	notEu	0	1
bizine	T1	notEu	0	1
bizine	T1	notEu	0	1
bizine	T1	notEu	0	1
bizine	T1	notEu	0	1
bizine	T1	notEu	0	1
bizine	T2	notEu	1	1
bizine	T2	notEu	1	1
bizine	T2	notEu	1	1
bizine	T2	notEu	1	1
bizine	T2	notEu	1	1
bizine	T2	notEu	1	1
bizine	T2	notEu	1	1
bizine	T2	notEu	1	1
bizine	T2	notEu	1	1
bizine	T2	notEu	1	1
bizine	T2	notEu	1	1
bizine	T2	notEu	1	1
bizine	T2	notEu	1	1
bizine	T2	notEu	1	1
bizine	T2	notEu	1	1
bizine	T2	notEu	1	1
bizine	T2	notEu	1	1
bizine	T2	notEu	1	1
bizine	T2	notEu	1	1
bizine	T2	notEu	1	1
bizine	T2	notEu	1	1
bizine	T2	notEu	1	1
bizine	T2	notEu	1	1
bizine	T2	notEu	1	1
bizine	T2	notEu	1	1
bizine	T2	notEu	1	1
bizine	T2	notEu	1	1
bizine	T2	notEu	1	1
bizine	T2	notEu	1	1
bizine	T2	notEu	1	1
bizine	T2	notEu	1	1
bizine	T2	notEu	1	1
bizine	T2	notEu	1	1
bizine	T2	notEu	1	1
bizine	T2	notEu	1	1
bizine	T2	notEu	0	1
bizine	T2	notEu	0	1
bizine	T2	notEu	0	1
bizine	T2	notEu	0	1
bizine	T2	notEu	0	1
bizine	T2	notEu	0	1
bizine	T2	notEu	0	1
bizine	T2	notEu	0	1
bizine	T2	notEu	0	1
bizine	T2	notEu	0	1
bizine	T2	notEu	0	1
bizine	T2	notEu	0	1
bizine	T2	notEu	0	1
bizine	T2	notEu	0	1
bizine	T2	notEu	0	1
bizine	T3	notEu	1	1
bizine	T3	notEu	1	1
bizine	T3	notEu	1	1
bizine	T3	notEu	1	1
bizine	T3	notEu	1	1
bizine	T3	notEu	1	1
bizine	T3	notEu	1	1
bizine	T3	notEu	1	1
bizine	T3	notEu	1	1
bizine	T3	notEu	1	1
bizine	T3	notEu	1	1
bizine	T3	notEu	1	1
bizine	T3	notEu	1	1
bizine	T3	notEu	1	1
bizine	T3	notEu	1	1
bizine	T3	notEu	1	1
bizine	T3	notEu	1	1
bizine	T3	notEu	1	1
bizine	T3	notEu	1	1
bizine	T3	notEu	1	1
bizine	T3	notEu	1	1
bizine	T3	notEu	1	1
bizine	T3	notEu	1	1
bizine	T3	notEu	1	1
bizine	T3	notEu	1	1
bizine	T3	notEu	1	1
bizine	T3	notEu	1	1
bizine	T3	notEu	1	1
bizine	T3	notEu	1	1
bizine	T3	notEu	1	1
bizine	T3	notEu	1	1
bizine	T3	notEu	1	1
bizine	T3	notEu	1	1
bizine	T3	notEu	1	1
bizine	T3	notEu	1	1
bizine	T3	notEu	1	1
bizine	T3	notEu	1	1
bizine	T3	notEu	1	1
bizine	T3	notEu	1	1
bizine	T3	notEu	1	1
bizine	T3	notEu	0	1
bizine	T3	notEu	0	1
bizine	T3	notEu	0	1
bizine	T3	notEu	0	1
bizine	T3	notEu	0	1
bizine	T3	notEu	0	1
bizine	T3	notEu	0	1
bizine	T3	notEu	0	1
bizine	T3	notEu	0	1
bizine	T3	notEu	0	1
control	C1	notEu	1	1
control	C1	notEu	1	1
control	C1	notEu	1	1
control	C1	notEu	1	1
control	C1	notEu	1	1
control	C1	notEu	1	1
control	C1	notEu	1	1
control	C1	notEu	1	1
control	C1	notEu	1	1
control	C1	notEu	1	1
control	C1	notEu	1	1
control	C1	notEu	1	1
control	C1	notEu	1	1
control	C1	notEu	1	1
control	C1	notEu	1	1
control	C1	notEu	1	1
control	C1	notEu	1	1
control	C1	notEu	1	1
control	C1	notEu	1	1
control	C1	notEu	1	1
control	C1	notEu	1	1
control	C1	notEu	1	1
control	C1	notEu	1	1
control	C1	notEu	1	1
control	C1	notEu	1	1
control	C1	notEu	1	1
control	C1	notEu	1	1
control	C1	notEu	1	1
control	C1	notEu	1	1
control	C1	notEu	1	1
control	C1	notEu	1	1
control	C1	notEu	1	1
control	C1	notEu	1	1
control	C1	notEu	1	1
control	C1	notEu	1	1
control	C1	notEu	1	1
control	C1	notEu	1	1
control	C1	notEu	1	1
control	C1	notEu	1	1
control	C1	notEu	1	1
control	C1	notEu	1	1
control	C1	notEu	1	1
control	C1	notEu	1	1
control	C1	notEu	1	1
control	C1	notEu	1	1
control	C1	notEu	1	1
control	C1	notEu	1	1
control	C1	notEu	0	1
control	C1	notEu	0	1
control	C1	notEu	0	1
control	C2	notEu	1	1
control	C2	notEu	1	1
control	C2	notEu	1	1
control	C2	notEu	1	1
control	C2	notEu	1	1
control	C2	notEu	1	1
control	C2	notEu	1	1
control	C2	notEu	1	1
control	C2	notEu	1	1
control	C2	notEu	1	1
control	C2	notEu	1	1
control	C2	notEu	1	1
control	C2	notEu	1	1
control	C2	notEu	1	1
control	C2	notEu	1	1
control	C2	notEu	1	1
control	C2	notEu	1	1
control	C2	notEu	1	1
control	C2	notEu	1	1
control	C2	notEu	1	1
control	C2	notEu	1	1
control	C2	notEu	1	1
control	C2	notEu	1	1
control	C2	notEu	1	1
control	C2	notEu	1	1
control	C2	notEu	1	1
control	C2	notEu	1	1
control	C2	notEu	1	1
control	C2	notEu	1	1
control	C2	notEu	1	1
control	C2	notEu	1	1
control	C2	notEu	1	1
control	C2	notEu	1	1
control	C2	notEu	1	1
control	C2	notEu	1	1
control	C2	notEu	1	1
control	C2	notEu	1	1
control	C2	notEu	1	1
control	C2	notEu	1	1
control	C2	notEu	1	1
control	C2	notEu	1	1
control	C2	notEu	1	1
control	C2	notEu	1	1
control	C2	notEu	1	1
control	C2	notEu	1	1
control	C2	notEu	1	1
control	C2	notEu	1	1
control	C2	notEu	0	1
control	C2	notEu	0	1
control	C2	notEu	0	1
control	C3	notEu	1	1
control	C3	notEu	1	1
control	C3	notEu	1	1
control	C3	notEu	1	1
control	C3	notEu	1	1
control	C3	notEu	1	1
control	C3	notEu	1	1
control	C3	notEu	1	1
control	C3	notEu	1	1
control	C3	notEu	1	1
control	C3	notEu	1	1
control	C3	notEu	1	1
control	C3	notEu	1	1
control	C3	notEu	1	1
control	C3	notEu	1	1
control	C3	notEu	1	1
control	C3	notEu	1	1
control	C3	notEu	1	1
control	C3	notEu	1	1
control	C3	notEu	1	1
control	C3	notEu	1	1
control	C3	notEu	1	1
control	C3	notEu	1	1
control	C3	notEu	1	1
control	C3	notEu	1	1
control	C3	notEu	1	1
control	C3	notEu	1	1
control	C3	notEu	1	1
control	C3	notEu	1	1
control	C3	notEu	1	1
control	C3	notEu	1	1
control	C3	notEu	1	1
control	C3	notEu	1	1
control	C3	notEu	1	1
control	C3	notEu	1	1
control	C3	notEu	1	1
control	C3	notEu	1	1
control	C3	notEu	1	1
control	C3	notEu	1	1
control	C3	notEu	1	1
control	C3	notEu	1	1
control	C3	notEu	1	1
control	C3	notEu	1	1
control	C3	notEu	1	1
control	C3	notEu	1	1
control	C3	notEu	1	1
control	C3	notEu	1	1
control	C3	notEu	1	1
control	C3	notEu	1	1
control	C3	notEu	1	1
bizine	T1	notEu	1	1
bizine	T1	notEu	1	1
bizine	T1	notEu	1	1
bizine	T1	notEu	1	1
bizine	T1	notEu	1	1
bizine	T1	notEu	1	1
bizine	T1	notEu	1	1
bizine	T1	notEu	1	1
bizine	T1	notEu	1	1
bizine	T1	notEu	1	1
bizine	T1	notEu	1	1
bizine	T1	notEu	1	1
bizine	T1	notEu	1	1
bizine	T1	notEu	1	1
bizine	T1	notEu	1	1
bizine	T1	notEu	1	1
bizine	T1	notEu	1	1
bizine	T1	notEu	1	1
bizine	T1	notEu	1	1
bizine	T1	notEu	1	1
bizine	T1	notEu	1	1
bizine	T1	notEu	1	1
bizine	T1	notEu	1	1
bizine	T1	notEu	1	1
bizine	T1	notEu	1	1
bizine	T1	notEu	1	1
bizine	T1	notEu	1	1
bizine	T1	notEu	1	1
bizine	T1	notEu	0	1
bizine	T1	notEu	0	1
bizine	T1	notEu	0	1
bizine	T1	notEu	0	1
bizine	T1	notEu	0	1
bizine	T1	notEu	0	1
bizine	T1	notEu	0	1
bizine	T1	notEu	0	1
bizine	T1	notEu	0	1
bizine	T1	notEu	0	1
bizine	T1	notEu	0	1
bizine	T1	notEu	0	1
bizine	T1	notEu	0	1
bizine	T1	notEu	0	1
bizine	T1	notEu	0	1
bizine	T1	notEu	0	1
bizine	T1	notEu	0	1
bizine	T1	notEu	0	1
bizine	T1	notEu	0	1
bizine	T1	notEu	0	1
bizine	T1	notEu	0	1
bizine	T1	notEu	0	1
bizine	T2	notEu	1	1
bizine	T2	notEu	1	1
bizine	T2	notEu	1	1
bizine	T2	notEu	1	1
bizine	T2	notEu	1	1
bizine	T2	notEu	1	1
bizine	T2	notEu	1	1
bizine	T2	notEu	1	1
bizine	T2	notEu	1	1
bizine	T2	notEu	1	1
bizine	T2	notEu	1	1
bizine	T2	notEu	1	1
bizine	T2	notEu	1	1
bizine	T2	notEu	1	1
bizine	T2	notEu	1	1
bizine	T2	notEu	1	1
bizine	T2	notEu	1	1
bizine	T2	notEu	1	1
bizine	T2	notEu	1	1
bizine	T2	notEu	1	1
bizine	T2	notEu	1	1
bizine	T2	notEu	1	1
bizine	T2	notEu	1	1
bizine	T2	notEu	1	1
bizine	T2	notEu	1	1
bizine	T2	notEu	1	1
bizine	T2	notEu	1	1
bizine	T2	notEu	1	1
bizine	T2	notEu	1	1
bizine	T2	notEu	1	1
bizine	T2	notEu	1	1
bizine	T2	notEu	1	1
bizine	T2	notEu	1	1
bizine	T2	notEu	1	1
bizine	T2	notEu	1	1
bizine	T2	notEu	1	1
bizine	T2	notEu	1	1
bizine	T2	notEu	0	1
bizine	T2	notEu	0	1
bizine	T2	notEu	0	1
bizine	T2	notEu	0	1
bizine	T2	notEu	0	1
bizine	T2	notEu	0	1
bizine	T2	notEu	0	1
bizine	T2	notEu	0	1
bizine	T2	notEu	0	1
bizine	T2	notEu	0	1
bizine	T2	notEu	0	1
bizine	T2	notEu	0	1
bizine	T2	notEu	0	1
bizine	T3	notEu	1	1
bizine	T3	notEu	1	1
bizine	T3	notEu	1	1
bizine	T3	notEu	1	1
bizine	T3	notEu	1	1
bizine	T3	notEu	1	1
bizine	T3	notEu	1	1
bizine	T3	notEu	1	1
bizine	T3	notEu	1	1
bizine	T3	notEu	1	1
bizine	T3	notEu	1	1
bizine	T3	notEu	1	1
bizine	T3	notEu	1	1
bizine	T3	notEu	1	1
bizine	T3	notEu	1	1
bizine	T3	notEu	1	1
bizine	T3	notEu	1	1
bizine	T3	notEu	1	1
bizine	T3	notEu	1	1
bizine	T3	notEu	1	1
bizine	T3	notEu	1	1
bizine	T3	notEu	1	1
bizine	T3	notEu	1	1
bizine	T3	notEu	1	1
bizine	T3	notEu	1	1
bizine	T3	notEu	1	1
bizine	T3	notEu	1	1
bizine	T3	notEu	1	1
bizine	T3	notEu	1	1
bizine	T3	notEu	1	1
bizine	T3	notEu	1	1
bizine	T3	notEu	1	1
bizine	T3	notEu	1	1
bizine	T3	notEu	1	1
bizine	T3	notEu	1	1
bizine	T3	notEu	1	1
bizine	T3	notEu	1	1
bizine	T3	notEu	1	1
bizine	T3	notEu	1	1
bizine	T3	notEu	1	1
bizine	T3	notEu	1	1
bizine	T3	notEu	1	1
bizine	T3	notEu	1	1
bizine	T3	notEu	1	1
bizine	T3	notEu	1	1
bizine	T3	notEu	1	1
bizine	T3	notEu	1	1
bizine	T3	notEu	0	1
bizine	T3	notEu	0	1
bizine	T3	notEu	0	1
control	C1	notEu	1	1
control	C1	notEu	1	1
control	C1	notEu	1	1
control	C1	notEu	1	1
control	C1	notEu	1	1
control	C1	notEu	1	1
control	C1	notEu	1	1
control	C1	notEu	1	1
control	C1	notEu	1	1
control	C1	notEu	1	1
control	C1	notEu	1	1
control	C1	notEu	1	1
control	C1	notEu	1	1
control	C1	notEu	1	1
control	C1	notEu	1	1
control	C1	notEu	1	1
control	C1	notEu	1	1
control	C1	notEu	1	1
control	C1	notEu	1	1
control	C1	notEu	1	1
control	C1	notEu	1	1
control	C1	notEu	1	1
control	C1	notEu	1	1
control	C1	notEu	1	1
control	C1	notEu	1	1
control	C1	notEu	1	1
control	C1	notEu	1	1
control	C1	notEu	1	1
control	C1	notEu	1	1
control	C1	notEu	1	1
control	C1	notEu	1	1
control	C1	notEu	1	1
control	C1	notEu	1	1
control	C1	notEu	1	1
control	C1	notEu	1	1
control	C1	notEu	1	1
control	C1	notEu	1	1
control	C1	notEu	1	1
control	C1	notEu	1	1
control	C1	notEu	1	1
control	C1	notEu	1	1
control	C1	notEu	1	1
control	C1	notEu	1	1
control	C1	notEu	1	1
control	C1	notEu	1	1
control	C1	notEu	1	1
control	C1	notEu	1	1
control	C1	notEu	1	1
control	C1	notEu	1	1
control	C1	notEu	0	1
control	C2	notEu	1	1
control	C2	notEu	1	1
control	C2	notEu	1	1
control	C2	notEu	1	1
control	C2	notEu	1	1
control	C2	notEu	1	1
control	C2	notEu	1	1
control	C2	notEu	1	1
control	C2	notEu	1	1
control	C2	notEu	1	1
control	C2	notEu	1	1
control	C2	notEu	1	1
control	C2	notEu	1	1
control	C2	notEu	1	1
control	C2	notEu	1	1
control	C2	notEu	1	1
control	C2	notEu	1	1
control	C2	notEu	1	1
control	C2	notEu	1	1
control	C2	notEu	1	1
control	C2	notEu	1	1
control	C2	notEu	1	1
control	C2	notEu	1	1
control	C2	notEu	1	1
control	C2	notEu	1	1
control	C2	notEu	1	1
control	C2	notEu	1	1
control	C2	notEu	1	1
control	C2	notEu	1	1
control	C2	notEu	1	1
control	C2	notEu	1	1
control	C2	notEu	1	1
control	C2	notEu	1	1
control	C2	notEu	1	1
control	C2	notEu	1	1
control	C2	notEu	1	1
control	C2	notEu	1	1
control	C2	notEu	1	1
control	C2	notEu	1	1
control	C2	notEu	1	1
control	C2	notEu	1	1
control	C2	notEu	1	1
control	C2	notEu	1	1
control	C2	notEu	1	1
control	C2	notEu	1	1
control	C2	notEu	1	1
control	C2	notEu	1	1
control	C2	notEu	1	1
control	C2	notEu	1	1
control	C2	notEu	0	1
control	C3	notEu	1	1
control	C3	notEu	1	1
control	C3	notEu	1	1
control	C3	notEu	1	1
control	C3	notEu	1	1
control	C3	notEu	1	1
control	C3	notEu	1	1
control	C3	notEu	1	1
control	C3	notEu	1	1
control	C3	notEu	1	1
control	C3	notEu	1	1
control	C3	notEu	1	1
control	C3	notEu	1	1
control	C3	notEu	1	1
control	C3	notEu	1	1
control	C3	notEu	1	1
control	C3	notEu	1	1
control	C3	notEu	1	1
control	C3	notEu	1	1
control	C3	notEu	1	1
control	C3	notEu	1	1
control	C3	notEu	1	1
control	C3	notEu	1	1
control	C3	notEu	1	1
control	C3	notEu	1	1
control	C3	notEu	1	1
control	C3	notEu	1	1
control	C3	notEu	1	1
control	C3	notEu	1	1
control	C3	notEu	1	1
control	C3	notEu	1	1
control	C3	notEu	1	1
control	C3	notEu	1	1
control	C3	notEu	1	1
control	C3	notEu	1	1
control	C3	notEu	1	1
control	C3	notEu	1	1
control	C3	notEu	1	1
control	C3	notEu	1	1
control	C3	notEu	1	1
control	C3	notEu	1	1
control	C3	notEu	1	1
control	C3	notEu	1	1
control	C3	notEu	1	1
control	C3	notEu	1	1
control	C3	notEu	1	1
control	C3	notEu	0	1
control	C3	notEu	0	1
control	C3	notEu	0	1
control	C3	notEu	0	1
bizine	T1	notEu	1	1
bizine	T1	notEu	1	1
bizine	T1	notEu	1	1
bizine	T1	notEu	1	1
bizine	T1	notEu	1	1
bizine	T1	notEu	1	1
bizine	T1	notEu	1	1
bizine	T1	notEu	1	1
bizine	T1	notEu	1	1
bizine	T1	notEu	1	1
bizine	T1	notEu	1	1
bizine	T1	notEu	1	1
bizine	T1	notEu	1	1
bizine	T1	notEu	1	1
bizine	T1	notEu	1	1
bizine	T1	notEu	1	1
bizine	T1	notEu	1	1
bizine	T1	notEu	1	1
bizine	T1	notEu	1	1
bizine	T1	notEu	1	1
bizine	T1	notEu	1	1
bizine	T1	notEu	1	1
bizine	T1	notEu	1	1
bizine	T1	notEu	1	1
bizine	T1	notEu	1	1
bizine	T1	notEu	1	1
bizine	T1	notEu	1	1
bizine	T1	notEu	1	1
bizine	T1	notEu	1	1
bizine	T1	notEu	1	1
bizine	T1	notEu	1	1
bizine	T1	notEu	1	1
bizine	T1	notEu	1	1
bizine	T1	notEu	1	1
bizine	T1	notEu	1	1
bizine	T1	notEu	1	1
bizine	T1	notEu	1	1
bizine	T1	notEu	1	1
bizine	T1	notEu	1	1
bizine	T1	notEu	1	1
bizine	T1	notEu	1	1
bizine	T1	notEu	1	1
bizine	T1	notEu	1	1
bizine	T1	notEu	1	1
bizine	T1	notEu	1	1
bizine	T1	notEu	1	1
bizine	T1	notEu	0	1
bizine	T1	notEu	0	1
bizine	T1	notEu	0	1
bizine	T1	notEu	0	1
bizine	T2	notEu	1	1
bizine	T2	notEu	1	1
bizine	T2	notEu	1	1
bizine	T2	notEu	1	1
bizine	T2	notEu	1	1
bizine	T2	notEu	1	1
bizine	T2	notEu	1	1
bizine	T2	notEu	1	1
bizine	T2	notEu	1	1
bizine	T2	notEu	1	1
bizine	T2	notEu	1	1
bizine	T2	notEu	1	1
bizine	T2	notEu	1	1
bizine	T2	notEu	1	1
bizine	T2	notEu	1	1
bizine	T2	notEu	1	1
bizine	T2	notEu	1	1
bizine	T2	notEu	1	1
bizine	T2	notEu	1	1
bizine	T2	notEu	1	1
bizine	T2	notEu	1	1
bizine	T2	notEu	1	1
bizine	T2	notEu	1	1
bizine	T2	notEu	1	1
bizine	T2	notEu	1	1
bizine	T2	notEu	1	1
bizine	T2	notEu	1	1
bizine	T2	notEu	1	1
bizine	T2	notEu	1	1
bizine	T2	notEu	1	1
bizine	T2	notEu	1	1
bizine	T2	notEu	1	1
bizine	T2	notEu	1	1
bizine	T2	notEu	1	1
bizine	T2	notEu	1	1
bizine	T2	notEu	1	1
bizine	T2	notEu	0	1
bizine	T2	notEu	0	1
bizine	T2	notEu	0	1
bizine	T2	notEu	0	1
bizine	T2	notEu	0	1
bizine	T2	notEu	0	1
bizine	T2	notEu	0	1
bizine	T2	notEu	0	1
bizine	T2	notEu	0	1
bizine	T2	notEu	0	1
bizine	T2	notEu	0	1
bizine	T2	notEu	0	1
bizine	T2	notEu	0	1
bizine	T2	notEu	0	1
bizine	T3	notEu	1	1
bizine	T3	notEu	1	1
bizine	T3	notEu	1	1
bizine	T3	notEu	1	1
bizine	T3	notEu	1	1
bizine	T3	notEu	1	1
bizine	T3	notEu	1	1
bizine	T3	notEu	1	1
bizine	T3	notEu	1	1
bizine	T3	notEu	1	1
bizine	T3	notEu	1	1
bizine	T3	notEu	1	1
bizine	T3	notEu	1	1
bizine	T3	notEu	1	1
bizine	T3	notEu	1	1
bizine	T3	notEu	1	1
bizine	T3	notEu	1	1
bizine	T3	notEu	1	1
bizine	T3	notEu	1	1
bizine	T3	notEu	1	1
bizine	T3	notEu	1	1
bizine	T3	notEu	1	1
bizine	T3	notEu	1	1
bizine	T3	notEu	1	1
bizine	T3	notEu	1	1
bizine	T3	notEu	1	1
bizine	T3	notEu	1	1
bizine	T3	notEu	1	1
bizine	T3	notEu	1	1
bizine	T3	notEu	1	1
bizine	T3	notEu	1	1
bizine	T3	notEu	1	1
bizine	T3	notEu	1	1
bizine	T3	notEu	1	1
bizine	T3	notEu	1	1
bizine	T3	notEu	1	1
bizine	T3	notEu	1	1
bizine	T3	notEu	1	1
bizine	T3	notEu	1	1
bizine	T3	notEu	1	1
bizine	T3	notEu	1	1
bizine	T3	notEu	0	1
bizine	T3	notEu	0	1
bizine	T3	notEu	0	1
bizine	T3	notEu	0	1
bizine	T3	notEu	0	1
bizine	T3	notEu	0	1
bizine	T3	notEu	0	1
bizine	T3	notEu	0	1
bizine	T3	notEu	0	1
control	C1	notEu	1	1
control	C1	notEu	1	1
control	C1	notEu	1	1
control	C1	notEu	1	1
control	C1	notEu	1	1
control	C1	notEu	1	1
control	C1	notEu	1	1
control	C1	notEu	1	1
control	C1	notEu	1	1
control	C1	notEu	1	1
control	C1	notEu	1	1
control	C1	notEu	1	1
control	C1	notEu	1	1
control	C1	notEu	1	1
control	C1	notEu	1	1
control	C1	notEu	1	1
control	C1	notEu	1	1
control	C1	notEu	1	1
control	C1	notEu	1	1
control	C1	notEu	1	1
control	C1	notEu	1	1
control	C1	notEu	1	1
control	C1	notEu	1	1
control	C1	notEu	1	1
control	C1	notEu	1	1
control	C1	notEu	1	1
control	C1	notEu	1	1
control	C1	notEu	1	1
control	C1	notEu	1	1
control	C1	notEu	1	1
control	C1	notEu	1	1
control	C1	notEu	1	1
control	C1	notEu	1	1
control	C1	notEu	1	1
control	C1	notEu	1	1
control	C1	notEu	1	1
control	C1	notEu	1	1
control	C1	notEu	1	1
control	C1	notEu	1	1
control	C1	notEu	1	1
control	C1	notEu	1	1
control	C1	notEu	1	1
control	C1	notEu	1	1
control	C1	notEu	1	1
control	C1	notEu	1	1
control	C1	notEu	1	1
control	C1	notEu	1	1
control	C1	notEu	1	1
control	C1	notEu	1	1
control	C1	notEu	0	1
control	C2	notEu	1	1
control	C2	notEu	1	1
control	C2	notEu	1	1
control	C2	notEu	1	1
control	C2	notEu	1	1
control	C2	notEu	1	1
control	C2	notEu	1	1
control	C2	notEu	1	1
control	C2	notEu	1	1
control	C2	notEu	1	1
control	C2	notEu	1	1
control	C2	notEu	1	1
control	C2	notEu	1	1
control	C2	notEu	1	1
control	C2	notEu	1	1
control	C2	notEu	1	1
control	C2	notEu	1	1
control	C2	notEu	1	1
control	C2	notEu	1	1
control	C2	notEu	1	1
control	C2	notEu	1	1
control	C2	notEu	1	1
control	C2	notEu	1	1
control	C2	notEu	1	1
control	C2	notEu	1	1
control	C2	notEu	1	1
control	C2	notEu	1	1
control	C2	notEu	1	1
control	C2	notEu	1	1
control	C2	notEu	1	1
control	C2	notEu	1	1
control	C2	notEu	1	1
control	C2	notEu	1	1
control	C2	notEu	1	1
control	C2	notEu	1	1
control	C2	notEu	1	1
control	C2	notEu	1	1
control	C2	notEu	1	1
control	C2	notEu	1	1
control	C2	notEu	1	1
control	C2	notEu	1	1
control	C2	notEu	1	1
control	C2	notEu	1	1
control	C2	notEu	1	1
control	C2	notEu	1	1
control	C2	notEu	1	1
control	C2	notEu	1	1
control	C2	notEu	0	1
control	C2	notEu	0	1
control	C2	notEu	0	1
control	C3	notEu	1	1
control	C3	notEu	1	1
control	C3	notEu	1	1
control	C3	notEu	1	1
control	C3	notEu	1	1
control	C3	notEu	1	1
control	C3	notEu	1	1
control	C3	notEu	1	1
control	C3	notEu	1	1
control	C3	notEu	1	1
control	C3	notEu	1	1
control	C3	notEu	1	1
control	C3	notEu	1	1
control	C3	notEu	1	1
control	C3	notEu	1	1
control	C3	notEu	1	1
control	C3	notEu	1	1
control	C3	notEu	1	1
control	C3	notEu	1	1
control	C3	notEu	1	1
control	C3	notEu	1	1
control	C3	notEu	1	1
control	C3	notEu	1	1
control	C3	notEu	1	1
control	C3	notEu	1	1
control	C3	notEu	1	1
control	C3	notEu	1	1
control	C3	notEu	1	1
control	C3	notEu	1	1
control	C3	notEu	1	1
control	C3	notEu	1	1
control	C3	notEu	1	1
control	C3	notEu	1	1
control	C3	notEu	1	1
control	C3	notEu	1	1
control	C3	notEu	1	1
control	C3	notEu	1	1
control	C3	notEu	1	1
control	C3	notEu	1	1
control	C3	notEu	1	1
control	C3	notEu	1	1
control	C3	notEu	1	1
control	C3	notEu	1	1
control	C3	notEu	1	1
control	C3	notEu	1	1
control	C3	notEu	1	1
control	C3	notEu	1	1
control	C3	notEu	1	1
control	C3	notEu	0	1
control	C3	notEu	0	1
bizine	T1	notEu	1	1
bizine	T1	notEu	1	1
bizine	T1	notEu	1	1
bizine	T1	notEu	1	1
bizine	T1	notEu	1	1
bizine	T1	notEu	1	1
bizine	T1	notEu	1	1
bizine	T1	notEu	1	1
bizine	T1	notEu	1	1
bizine	T1	notEu	1	1
bizine	T1	notEu	1	1
bizine	T1	notEu	1	1
bizine	T1	notEu	1	1
bizine	T1	notEu	1	1
bizine	T1	notEu	1	1
bizine	T1	notEu	1	1
bizine	T1	notEu	1	1
bizine	T1	notEu	1	1
bizine	T1	notEu	1	1
bizine	T1	notEu	1	1
bizine	T1	notEu	1	1
bizine	T1	notEu	1	1
bizine	T1	notEu	1	1
bizine	T1	notEu	1	1
bizine	T1	notEu	1	1
bizine	T1	notEu	1	1
bizine	T1	notEu	1	1
bizine	T1	notEu	1	1
bizine	T1	notEu	1	1
bizine	T1	notEu	1	1
bizine	T1	notEu	1	1
bizine	T1	notEu	1	1
bizine	T1	notEu	1	1
bizine	T1	notEu	1	1
bizine	T1	notEu	1	1
bizine	T1	notEu	1	1
bizine	T1	notEu	1	1
bizine	T1	notEu	1	1
bizine	T1	notEu	1	1
bizine	T1	notEu	1	1
bizine	T1	notEu	1	1
bizine	T1	notEu	0	1
bizine	T1	notEu	0	1
bizine	T1	notEu	0	1
bizine	T1	notEu	0	1
bizine	T1	notEu	0	1
bizine	T1	notEu	0	1
bizine	T1	notEu	0	1
bizine	T1	notEu	0	1
bizine	T1	notEu	0	1
bizine	T2	notEu	1	1
bizine	T2	notEu	1	1
bizine	T2	notEu	1	1
bizine	T2	notEu	1	1
bizine	T2	notEu	1	1
bizine	T2	notEu	1	1
bizine	T2	notEu	1	1
bizine	T2	notEu	1	1
bizine	T2	notEu	1	1
bizine	T2	notEu	1	1
bizine	T2	notEu	1	1
bizine	T2	notEu	1	1
bizine	T2	notEu	1	1
bizine	T2	notEu	1	1
bizine	T2	notEu	1	1
bizine	T2	notEu	1	1
bizine	T2	notEu	1	1
bizine	T2	notEu	1	1
bizine	T2	notEu	1	1
bizine	T2	notEu	1	1
bizine	T2	notEu	1	1
bizine	T2	notEu	1	1
bizine	T2	notEu	1	1
bizine	T2	notEu	1	1
bizine	T2	notEu	1	1
bizine	T2	notEu	1	1
bizine	T2	notEu	1	1
bizine	T2	notEu	1	1
bizine	T2	notEu	1	1
bizine	T2	notEu	1	1
bizine	T2	notEu	1	1
bizine	T2	notEu	1	1
bizine	T2	notEu	1	1
bizine	T2	notEu	1	1
bizine	T2	notEu	1	1
bizine	T2	notEu	1	1
bizine	T2	notEu	0	1
bizine	T2	notEu	0	1
bizine	T2	notEu	0	1
bizine	T2	notEu	0	1
bizine	T2	notEu	0	1
bizine	T2	notEu	0	1
bizine	T2	notEu	0	1
bizine	T2	notEu	0	1
bizine	T2	notEu	0	1
bizine	T2	notEu	0	1
bizine	T2	notEu	0	1
bizine	T2	notEu	0	1
bizine	T2	notEu	0	1
bizine	T2	notEu	0	1
bizine	T3	notEu	1	1
bizine	T3	notEu	1	1
bizine	T3	notEu	1	1
bizine	T3	notEu	1	1
bizine	T3	notEu	1	1
bizine	T3	notEu	1	1
bizine	T3	notEu	1	1
bizine	T3	notEu	1	1
bizine	T3	notEu	1	1
bizine	T3	notEu	1	1
bizine	T3	notEu	1	1
bizine	T3	notEu	1	1
bizine	T3	notEu	1	1
bizine	T3	notEu	1	1
bizine	T3	notEu	1	1
bizine	T3	notEu	1	1
bizine	T3	notEu	1	1
bizine	T3	notEu	1	1
bizine	T3	notEu	1	1
bizine	T3	notEu	1	1
bizine	T3	notEu	1	1
bizine	T3	notEu	1	1
bizine	T3	notEu	1	1
bizine	T3	notEu	1	1
bizine	T3	notEu	1	1
bizine	T3	notEu	1	1
bizine	T3	notEu	1	1
bizine	T3	notEu	1	1
bizine	T3	notEu	1	1
bizine	T3	notEu	1	1
bizine	T3	notEu	1	1
bizine	T3	notEu	1	1
bizine	T3	notEu	1	1
bizine	T3	notEu	1	1
bizine	T3	notEu	1	1
bizine	T3	notEu	1	1
bizine	T3	notEu	1	1
bizine	T3	notEu	1	1
bizine	T3	notEu	1	1
bizine	T3	notEu	1	1
bizine	T3	notEu	1	1
bizine	T3	notEu	1	1
bizine	T3	notEu	1	1
bizine	T3	notEu	1	1
bizine	T3	notEu	0	1
bizine	T3	notEu	0	1
bizine	T3	notEu	0	1
bizine	T3	notEu	0	1
bizine	T3	notEu	0	1
bizine	T3	notEu	0	1
control	C1	notEu	1	1
control	C1	notEu	1	1
control	C1	notEu	1	1
control	C1	notEu	1	1
control	C1	notEu	1	1
control	C1	notEu	1	1
control	C1	notEu	1	1
control	C1	notEu	1	1
control	C1	notEu	1	1
control	C1	notEu	1	1
control	C1	notEu	1	1
control	C1	notEu	1	1
control	C1	notEu	1	1
control	C1	notEu	1	1
control	C1	notEu	1	1
control	C1	notEu	1	1
control	C1	notEu	1	1
control	C1	notEu	1	1
control	C1	notEu	1	1
control	C1	notEu	1	1
control	C1	notEu	1	1
control	C1	notEu	1	1
control	C1	notEu	1	1
control	C1	notEu	1	1
control	C1	notEu	1	1
control	C1	notEu	1	1
control	C1	notEu	1	1
control	C1	notEu	1	1
control	C1	notEu	1	1
control	C1	notEu	1	1
control	C1	notEu	1	1
control	C1	notEu	1	1
control	C1	notEu	1	1
control	C1	notEu	1	1
control	C1	notEu	1	1
control	C1	notEu	1	1
control	C1	notEu	1	1
control	C1	notEu	1	1
control	C1	notEu	1	1
control	C1	notEu	1	1
control	C1	notEu	1	1
control	C1	notEu	1	1
control	C1	notEu	1	1
control	C1	notEu	0	1
control	C1	notEu	0	1
control	C1	notEu	0	1
control	C1	notEu	0	1
control	C1	notEu	0	1
control	C1	notEu	0	1
control	C1	notEu	0	1
control	C2	notEu	1	1
control	C2	notEu	1	1
control	C2	notEu	1	1
control	C2	notEu	1	1
control	C2	notEu	1	1
control	C2	notEu	1	1
control	C2	notEu	1	1
control	C2	notEu	1	1
control	C2	notEu	1	1
control	C2	notEu	1	1
control	C2	notEu	1	1
control	C2	notEu	1	1
control	C2	notEu	1	1
control	C2	notEu	1	1
control	C2	notEu	1	1
control	C2	notEu	1	1
control	C2	notEu	1	1
control	C2	notEu	1	1
control	C2	notEu	1	1
control	C2	notEu	1	1
control	C2	notEu	1	1
control	C2	notEu	1	1
control	C2	notEu	1	1
control	C2	notEu	1	1
control	C2	notEu	1	1
control	C2	notEu	1	1
control	C2	notEu	1	1
control	C2	notEu	1	1
control	C2	notEu	1	1
control	C2	notEu	1	1
control	C2	notEu	1	1
control	C2	notEu	1	1
control	C2	notEu	1	1
control	C2	notEu	1	1
control	C2	notEu	1	1
control	C2	notEu	1	1
control	C2	notEu	1	1
control	C2	notEu	1	1
control	C2	notEu	1	1
control	C2	notEu	1	1
control	C2	notEu	1	1
control	C2	notEu	1	1
control	C2	notEu	1	1
control	C2	notEu	1	1
control	C2	notEu	1	1
control	C2	notEu	1	1
control	C2	notEu	0	1
control	C2	notEu	0	1
control	C2	notEu	0	1
control	C2	notEu	0	1
control	C3	notEu	1	1
control	C3	notEu	1	1
control	C3	notEu	1	1
control	C3	notEu	1	1
control	C3	notEu	1	1
control	C3	notEu	1	1
control	C3	notEu	1	1
control	C3	notEu	1	1
control	C3	notEu	1	1
control	C3	notEu	1	1
control	C3	notEu	1	1
control	C3	notEu	1	1
control	C3	notEu	1	1
control	C3	notEu	1	1
control	C3	notEu	1	1
control	C3	notEu	1	1
control	C3	notEu	1	1
control	C3	notEu	1	1
control	C3	notEu	1	1
control	C3	notEu	1	1
control	C3	notEu	1	1
control	C3	notEu	1	1
control	C3	notEu	1	1
control	C3	notEu	1	1
control	C3	notEu	1	1
control	C3	notEu	1	1
control	C3	notEu	1	1
control	C3	notEu	1	1
control	C3	notEu	1	1
control	C3	notEu	1	1
control	C3	notEu	1	1
control	C3	notEu	1	1
control	C3	notEu	1	1
control	C3	notEu	1	1
control	C3	notEu	1	1
control	C3	notEu	1	1
control	C3	notEu	1	1
control	C3	notEu	1	1
control	C3	notEu	1	1
control	C3	notEu	1	1
control	C3	notEu	1	1
control	C3	notEu	1	1
control	C3	notEu	1	1
control	C3	notEu	1	1
control	C3	notEu	1	1
control	C3	notEu	1	1
control	C3	notEu	0	1
control	C3	notEu	0	1
control	C3	notEu	0	1
control	C3	notEu	0	1
bizine	T1	notEu	1	1
bizine	T1	notEu	1	1
bizine	T1	notEu	1	1
bizine	T1	notEu	1	1
bizine	T1	notEu	1	1
bizine	T1	notEu	1	1
bizine	T1	notEu	1	1
bizine	T1	notEu	1	1
bizine	T1	notEu	1	1
bizine	T1	notEu	1	1
bizine	T1	notEu	1	1
bizine	T1	notEu	1	1
bizine	T1	notEu	1	1
bizine	T1	notEu	1	1
bizine	T1	notEu	1	1
bizine	T1	notEu	1	1
bizine	T1	notEu	1	1
bizine	T1	notEu	1	1
bizine	T1	notEu	1	1
bizine	T1	notEu	1	1
bizine	T1	notEu	1	1
bizine	T1	notEu	1	1
bizine	T1	notEu	1	1
bizine	T1	notEu	1	1
bizine	T1	notEu	1	1
bizine	T1	notEu	1	1
bizine	T1	notEu	1	1
bizine	T1	notEu	1	1
bizine	T1	notEu	1	1
bizine	T1	notEu	1	1
bizine	T1	notEu	1	1
bizine	T1	notEu	1	1
bizine	T1	notEu	1	1
bizine	T1	notEu	1	1
bizine	T1	notEu	1	1
bizine	T1	notEu	1	1
bizine	T1	notEu	1	1
bizine	T1	notEu	1	1
bizine	T1	notEu	0	1
bizine	T1	notEu	0	1
bizine	T1	notEu	0	1
bizine	T1	notEu	0	1
bizine	T1	notEu	0	1
bizine	T1	notEu	0	1
bizine	T1	notEu	0	1
bizine	T1	notEu	0	1
bizine	T1	notEu	0	1
bizine	T1	notEu	0	1
bizine	T1	notEu	0	1
[truncated: 401 more rows]

## Sheet: Fig. 2C (I+St)
Treatment	Plate	Morph	Morph.num
Control	A	Eu	0
Control	A	Eu	0
Control	A	Eu	0
Control	A	Eu	0
Control	A	Eu	0
Control	A	Eu	0
Control	A	Eu	0
Control	A	Eu	0
Control	A	Eu	0
Control	A	Eu	0
Control	A	Eu	0
Control	A	Eu	0
Control	A	Eu	0
Control	A	Eu	0
Control	A	Eu	0
Control	A	Eu	0
Control	A	Eu	0
Control	A	Eu	0
Control	A	Eu	0
Control	A	Eu	0
Control	A	Eu	0
Control	A	Eu	0
Control	A	Eu	0
Control	A	Eu	0
Control	A	Eu	0
Control	A	Eu	0
Control	A	Eu	0
Control	A	Eu	0
Control	A	Eu	0
Control	A	Eu	0
Control	A	Eu	0
Control	A	Eu	0
Control	A	Eu	0
Control	A	Eu	0
Control	A	Eu	0
Control	A	Eu	0
Control	A	Eu	0
Control	A	Eu	0
Control	A	Eu	0
Control	A	Eu	0
Control	A	Eu	0
Control	A	Eu	0
Control	A	Eu	0
Control	A	Eu	0
Control	A	Eu	0
Control	A	Eu	0
Control	A	Eu	0
Control	A	Eu	0
Control	A	Eu	0
Control	A	notEu	1
Control	B	Eu	0
Control	B	Eu	0
Control	B	Eu	0
Control	B	Eu	0
Control	B	Eu	0
Control	B	Eu	0
Control	B	Eu	0
Control	B	Eu	0
Control	B	Eu	0
Control	B	Eu	0
Control	B	Eu	0
Control	B	Eu	0
Control	B	Eu	0
Control	B	Eu	0
Control	B	Eu	0
Control	B	Eu	0
Control	B	Eu	0
Control	B	Eu	0
Control	B	Eu	0
Control	B	Eu	0
Control	B	Eu	0
Control	B	Eu	0
Control	B	Eu	0
Control	B	Eu	0
Control	B	Eu	0
Control	B	Eu	0
Control	B	Eu	0
Control	B	Eu	0
Control	B	Eu	0
Control	B	Eu	0
Control	B	Eu	0
Control	B	Eu	0
Control	B	Eu	0
Control	B	Eu	0
Control	B	Eu	0
Control	B	Eu	0
Control	B	Eu	0
Control	B	Eu	0
Control	B	Eu	0
Control	B	Eu	0
Control	B	Eu	0
Control	B	Eu	0
Control	B	Eu	0
Control	B	Eu	0
Control	B	Eu	0
Control	B	Eu	0
Control	B	Eu	0
Control	B	Eu	0
Control	B	Eu	0
Control	B	Eu	0
Control	C	Eu	0
Control	C	Eu	0
Control	C	Eu	0
Control	C	Eu	0
Control	C	Eu	0
Control	C	Eu	0
Control	C	Eu	0
Control	C	Eu	0
Control	C	Eu	0
Control	C	Eu	0
Control	C	Eu	0
Control	C	Eu	0
Control	C	Eu	0
Control	C	Eu	0
Control	C	Eu	0
Control	C	Eu	0
Control	C	Eu	0
Control	C	Eu	0
Control	C	Eu	0
Control	C	Eu	0
Control	C	Eu	0
Control	C	Eu	0
Control	C	Eu	0
Control	C	Eu	0
Control	C	Eu	0
Control	C	Eu	0
Control	C	Eu	0
Control	C	Eu	0
Control	C	Eu	0
Control	C	Eu	0
Control	C	Eu	0
Control	C	Eu	0
Control	C	Eu	0
Control	C	Eu	0
Control	C	Eu	0
Control	C	Eu	0
Control	C	Eu	0
Control	C	Eu	0
Control	C	Eu	0
Control	C	Eu	0
Control	C	Eu	0
Control	C	Eu	0
Control	C	Eu	0
Control	C	Eu	0
Control	C	Eu	0
Control	C	Eu	0
Control	C	Eu	0
Control	C	Eu	0
Control	C	Eu	0
Control	C	Eu	0
Control	D	Eu	0
Control	D	Eu	0
Control	D	Eu	0
Control	D	Eu	0
Control	D	Eu	0
Control	D	Eu	0
Control	D	Eu	0
Control	D	Eu	0
Control	D	Eu	0
Control	D	Eu	0
Control	D	Eu	0
Control	D	Eu	0
Control	D	Eu	0
Control	D	Eu	0
Control	D	Eu	0
Control	D	Eu	0
Control	D	Eu	0
Control	D	Eu	0
Control	D	Eu	0
Control	D	Eu	0
Control	D	Eu	0
Control	D	Eu	0
Control	D	Eu	0
Control	D	Eu	0
Control	D	Eu	0
Control	D	Eu	0
Control	D	Eu	0
Control	D	Eu	0
Control	D	Eu	0
Control	D	Eu	0
Control	D	Eu	0
Control	D	Eu	0
Control	D	Eu	0
Control	D	Eu	0
Control	D	Eu	0
Control	D	Eu	0
Control	D	Eu	0
Control	D	Eu	0
Control	D	Eu	0
Control	D	Eu	0
Control	D	Eu	0
Control	D	Eu	0
Control	D	Eu	0
Control	D	Eu	0
Control	D	Eu	0
Control	D	Eu	0
Control	D	Eu	0
Control	D	Eu	0
Control	D	Eu	0
Control	D	notEu	1
Control	E	Eu	0
Control	E	Eu	0
Control	E	Eu	0
Control	E	Eu	0
Control	E	Eu	0
Control	E	Eu	0
Control	E	Eu	0
Control	E	Eu	0
Control	E	Eu	0
Control	E	Eu	0
Control	E	Eu	0
Control	E	Eu	0
Control	E	Eu	0
Control	E	Eu	0
Control	E	Eu	0
Control	E	Eu	0
Control	E	Eu	0
Control	E	Eu	0
Control	E	Eu	0
Control	E	Eu	0
Control	E	Eu	0
Control	E	Eu	0
Control	E	Eu	0
Control	E	Eu	0
Control	E	Eu	0
Control	E	Eu	0
Control	E	Eu	0
Control	E	Eu	0
Control	E	Eu	0
Control	E	Eu	0
Control	E	Eu	0
Control	E	Eu	0
Control	E	Eu	0
Control	E	Eu	0
Control	E	Eu	0
Control	E	Eu	0
Control	E	Eu	0
Control	E	Eu	0
Control	E	Eu	0
Control	E	Eu	0
Control	E	Eu	0
Control	E	Eu	0
Control	E	Eu	0
Control	E	Eu	0
Control	E	Eu	0
Control	E	Eu	0
Control	E	Eu	0
Control	E	Eu	0
Control	E	Eu	0
Control	E	notEu	1
Control	F	Eu	0
Control	F	Eu	0
Control	F	Eu	0
Control	F	Eu	0
Control	F	Eu	0
Control	F	Eu	0
Control	F	Eu	0
Control	F	Eu	0
Control	F	Eu	0
Control	F	Eu	0
Control	F	Eu	0
Control	F	Eu	0
Control	F	Eu	0
Control	F	Eu	0
Control	F	Eu	0
Control	F	Eu	0
Control	F	Eu	0
Control	F	Eu	0
Control	F	Eu	0
Control	F	Eu	0
Control	F	Eu	0
Control	F	Eu	0
Control	F	Eu	0
Control	F	Eu	0
Control	F	Eu	0
Control	F	Eu	0
Control	F	Eu	0
Control	F	Eu	0
Control	F	Eu	0
Control	F	Eu	0
Control	F	Eu	0
Control	F	Eu	0
Control	F	Eu	0
Control	F	Eu	0
Control	F	Eu	0
Control	F	Eu	0
Control	F	Eu	0
Control	F	Eu	0
Control	F	Eu	0
Control	F	Eu	0
Control	F	Eu	0
Control	F	Eu	0
Control	F	Eu	0
Control	F	Eu	0
Control	F	Eu	0
Control	F	Eu	0
Control	F	Eu	0
Control	F	Eu	0
Control	F	notEu	1
Control	F	notEu	1
spr5	G	Eu	0
spr5	G	Eu	0
spr5	G	Eu	0
spr5	G	notEu	1
spr5	G	notEu	1
spr5	G	notEu	1
spr5	G	notEu	1
spr5	G	notEu	1
spr5	G	notEu	1
spr5	G	notEu	1
spr5	G	notEu	1
spr5	G	notEu	1
spr5	G	notEu	1
spr5	G	notEu	1
spr5	G	notEu	1
spr5	G	notEu	1
spr5	G	notEu	1
spr5	G	notEu	1
spr5	G	notEu	1
spr5	H	Eu	0
spr5	H	Eu	0
spr5	H	Eu	0
spr5	H	Eu	0
spr5	H	Eu	0
spr5	H	Eu	0
spr5	H	Eu	0
spr5	H	Eu	0
spr5	H	notEu	1
spr5	H	notEu	1
spr5	H	notEu	1
spr5	H	notEu	1
spr5	H	notEu	1
spr5	H	notEu	1
spr5	H	notEu	1
spr5	H	notEu	1
spr5	H	notEu	1
spr5	H	notEu	1
spr5	H	notEu	1
spr5	H	notEu	1
spr5	H	notEu	1
spr5	H	notEu	1
spr5	H	notEu	1
spr5	H	notEu	1
spr5	H	notEu	1
spr5	H	notEu	1
spr5	H	notEu	1
spr5	H	notEu	1
spr5	H	notEu	1
spr5	H	notEu	1
spr5	H	notEu	1
spr5	I	Eu	0
spr5	I	Eu	0
spr5	I	Eu	0
spr5	I	Eu	0
spr5	I	Eu	0
spr5	I	Eu	0
spr5	I	Eu	0
spr5	I	Eu	0
spr5	I	Eu	0
spr5	I	Eu	0
spr5	I	notEu	1
spr5	I	notEu	1
spr5	I	notEu	1
spr5	I	notEu	1
spr5	I	notEu	1
spr5	I	notEu	1
spr5	I	notEu	1
spr5	I	notEu	1
spr5	I	notEu	1
spr5	I	notEu	1
spr5	I	notEu	1
spr5	I	notEu	1
spr5	I	notEu	1
spr5	I	notEu	1
spr5	I	notEu	1
spr5	I	notEu	1
spr5	I	notEu	1
spr5	I	notEu	1
spr5	I	notEu	1
spr5	I	notEu	1
spr5	J	Eu	0
spr5	J	Eu	0
spr5	J	Eu	0
spr5	J	Eu	0
spr5	J	Eu	0
spr5	J	Eu	0
spr5	J	Eu	0
spr5	J	Eu	0
spr5	J	Eu	0
spr5	J	Eu	0
spr5	J	notEu	1
spr5	J	notEu	1
spr5	J	notEu	1
spr5	J	notEu	1
spr5	J	notEu	1
spr5	J	notEu	1
spr5	J	notEu	1
spr5	J	notEu	1
spr5	J	notEu	1
spr5	J	notEu	1
spr5	K	Eu	0
spr5	K	Eu	0
spr5	K	Eu	0
spr5	K	Eu	0
spr5	K	Eu	0
spr5	K	Eu	0
spr5	K	Eu	0
spr5	K	Eu	0
spr5	K	Eu	0
spr5	K	Eu	0
spr5	K	notEu	1
spr5	K	notEu	1
spr5	K	notEu	1
spr5	K	notEu	1
spr5	K	notEu	1
spr5	K	notEu	1
spr5	K	notEu	1
spr5	K	notEu	1
spr5	K	notEu	1
spr5	K	notEu	1
spr5	K	notEu	1
spr5	K	notEu	1
spr5	K	notEu	1
spr5	K	notEu	1
spr5	K	notEu	1
spr5	L	Eu	0
spr5	L	Eu	0
spr5	L	Eu	0
spr5	L	Eu	0
spr5	L	Eu	0
spr5	L	Eu	0
spr5	L	Eu	0
spr5	L	notEu	1
spr5	L	notEu	1
spr5	L	notEu	1
spr5	L	notEu	1
spr5	L	notEu	1
spr5	L	notEu	1
spr5	L	notEu	1
spr5	L	notEu	1
spr5	M	notEu	1
spr5	M	notEu	1
spr5	M	notEu	1
spr5	M	notEu	1
spr5	M	notEu	1
spr5	M	Eu	0
spr5	M	Eu	0
spr5	M	Eu	0
spr5	M	Eu	0
spr5	M	Eu	0
spr5	M	Eu	0
spr5	M	Eu	0
spr5	M	Eu	0
spr5	M	Eu	0
spr5	M	Eu	0
spr5	M	Eu	0
spr5	M	Eu	0
spr5	M	Eu	0
spr5	M	Eu	0
spr5	M	Eu	0
spr5	M	Eu	0
spr5	M	Eu	0
spr5	M	notEu	1
spr5	M	notEu	1
spr5	M	notEu	1
spr5	M	notEu	1
spr5	M	notEu	1
spr5	M	notEu	1
spr5	M	notEu	1
spr5	M	notEu	1
spr5	M	notEu	1
spr5	M	notEu	1
spr5	M	notEu	1
spr5	M	notEu	1
spr5	M	notEu	1
spr5	M	notEu	1
spr5	M	notEu	1
spr5	M	notEu	1
spr5	M	notEu	1
spr5	M	notEu	1
spr5	N	Eu	0
spr5	N	Eu	0
spr5	N	Eu	0
spr5	N	Eu	0
spr5	N	Eu	0
spr5	N	Eu	0
spr5	N	Eu	0
spr5	N	Eu	0
spr5	N	notEu	1
spr5	N	notEu	1
spr5	N	notEu	1
spr5	N	notEu	1
spr5	N	notEu	1
spr5	N	notEu	1
spr5	N	notEu	1
spr5	N	notEu	1
spr5	O	Eu	0
spr5	O	Eu	0
spr5	O	Eu	0
spr5	O	Eu	0
spr5	O	Eu	0
spr5	O	Eu	0
spr5	O	notEu	1
spr5	O	notEu	1
spr5	O	notEu	1
spr5	O	notEu	1
spr5	O	notEu	1
spr5	O	notEu	1
spr5	O	notEu	1
spr5	O	notEu	1
spr5	O	notEu	1
spr5	P	Eu	0
spr5	P	Eu	0
spr5	P	Eu	0
spr5	P	Eu	0
spr5	P	Eu	0
spr5	P	Eu	0
spr5	P	Eu	0
spr5	P	notEu	1
spr5	P	notEu	1
spr5	P	notEu	1
spr5	P	notEu	1
spr5	P	notEu	1
spr5	P	notEu	1
spr5	P	notEu	1
spr5	P	notEu	1
spr5	P	notEu	1
spr5	P	notEu	1
spr5	P	notEu	1
spr5	P	notEu	1
spr5	Q	Eu	0
spr5	Q	Eu	0
spr5	Q	Eu	0
spr5	Q	Eu	0
spr5	Q	Eu	0
spr5	Q	Eu	0
spr5	Q	Eu	0
spr5	Q	notEu	1
spr5	Q	notEu	1
spr5	Q	notEu	1
spr5	Q	notEu	1
spr5	Q	notEu	1
spr5	R	Eu	0
spr5	R	Eu	0
spr5	R	Eu	0
spr5	R	Eu	0
spr5	R	Eu	0
spr5	R	notEu	1
spr5	R	notEu	1
spr5	R	notEu	1
spr5	R	notEu	1
spr5	R	notEu	1
spr5	R	notEu	1
spr5	R	notEu	1
spr5	R	notEu	1
spr5	S	Eu	0
spr5	S	Eu	0
spr5	S	Eu	0
spr5	S	Eu	0
spr5	S	Eu	0
spr5	S	Eu	0
spr5	S	Eu	0
spr5	S	Eu	0
spr5	S	Eu	0
spr5	S	Eu	0
spr5	S	Eu	0
spr5	S	Eu	0
spr5	S	Eu	0
spr5	S	Eu	0
spr5	S	Eu	0
spr5	S	Eu	0
spr5	S	Eu	0
spr5	S	Eu	0
spr5	S	Eu	0
spr5	S	Eu	0
spr5	S	Eu	0
spr5	S	notEu	1
spr5	S	notEu	1
spr5	S	notEu	1
spr5	S	notEu	1
spr5	S	notEu	1
spr5	S	notEu	1
spr5	S	notEu	1
spr5	S	notEu	1
spr5	S	notEu	1
spr5	S	notEu	1
spr5	S	notEu	1
spr5	S	notEu	1
spr5	S	notEu	1
spr5	S	notEu	1
spr5	S	notEu	1
spr5	S	notEu	1
spr5	S	notEu	1
spr5	S	notEu	1
spr5	S	notEu	1
spr5	S	notEu	1
spr5	S	notEu	1
spr5	S	notEu	1
spr5	S	notEu	1
spr5	S	notEu	1
spr5	S	notEu	1
spr5	S	notEu	1

## Sheet: Fig. 2E
PC1	PC2	groups
-0.102322	0.062062	Eu.EJR1074
-0.0415128	0.0741459	Eu.EJR1074
-0.0812905	0.00146833	Eu.EJR1074
-0.0907312	0.0338852	Eu.EJR1074
-0.0934361	0.0551587	Eu.EJR1074
-0.151256	0.0159547	Eu.EJR1074
-0.0496565	-0.0346505	Eu.EJR1074
-0.07276	0.0438481	Eu.EJR1074
-0.129596	-0.0118467	Eu.EJR1074
-0.105634	-0.0496552	Eu.EJR1074
-0.131833	-0.0720078	Eu.EJR1074
-0.128058	-0.0725117	Eu.EJR1074
-0.0465935	0.00656441	Eu.EJR1074
-0.0946655	0.00572973	Eu.EJR1074
-0.112462	-0.0288417	Eu.EJR1074
-0.0441947	-0.0362433	Eu.EJR1074
-0.160761	-0.0434885	Eu.EJR1074
-0.100511	-0.0311158	Eu.EJR1074
-0.113764	-0.100086	Eu.EJR1074
-0.128333	0.0225127	Eu.EJR1074
-0.138066	0.00837531	Eu.EJR1074
-0.0535781	-0.0011465	Eu.EJR1074
0.131701	-0.0508859	St.EJR1074
0.146092	0.0635639	St.EJR1074
0.0301624	0.0204088	St.EJR1074
0.0355866	-0.0264072	St.EJR1074
0.0513555	0.0406488	St.EJR1074
0.111579	-0.0574199	St.EJR1074
0.139026	0.0199299	St.EJR1074
0.0312947	0.0572837	St.EJR1074
0.0907429	0.0321468	St.EJR1074
0.0825727	0.0614199	St.EJR1074
-0.0654718	0.113073	Eu.EJR1074
0.120524	0.0591675	St.EJR1074
0.0491071	0.0808117	St.EJR1074
0.0514947	0.128864	St.EJR1074
0.0769805	-0.000916965	St.EJR1074
0.0986528	0.0563598	St.EJR1074
0.0405768	0.0852872	St.EJR1074
0.0390546	-0.0696441	St.EJR1074
0.102097	0.0634887	St.EJR1074
0.0203013	0.064032	St.EJR1074
0.0145881	0.0163185	St.EJR1074
-0.027896	0.0352665	Eu.EJR1074
-0.0624267	0.0199811	Eu.EJR1074
-0.0620214	-0.0364906	Eu.EJR1074
-0.08125	0.00739694	Eu.EJR1074
-0.0612857	0.0273785	Eu.EJR1074
-0.12022	0.0599454	Eu.EJR1074
-0.0665871	0.0352926	Eu.EJR1074
-0.0987706	0.0146292	Eu.EJR1074
-0.028259	0.0356838	Eu.EJR1074
0.0744748	0.117585	St.EJR1074
-0.0322855	0.0373344	Eu.EJR1074
-0.0476455	0.00495723	Eu.EJR1074
-0.0617999	0.0649301	Eu.EJR1074
-0.143903	0.041823	Eu.EJR1074
-0.0563982	-0.04271	Eu.EJR1074
-0.0207591	0.019356	Eu.EJR1074
-0.0889116	0.0210832	Eu.EJR1074
-0.0906758	-0.0637456	Eu.EJR1074
-0.058488	0.0625474	Eu.EJR1074
-0.0554268	0.0487337	Eu.EJR1074
-0.0533418	0.0680829	Eu.EJR1074
-0.0324846	0.0753042	Eu.EJR1074
0.0477668	0.0924963	St.EJR1074
-0.058153	0.0216105	Eu.EJR1074
-0.0138645	0.0805363	Eu.EJR1074
-0.085974	0.0582872	Eu.EJR1074
-0.0453401	-4.77666e-05	Eu.EJR1074
-0.0174645	0.0314614	Eu.EJR1074
-0.0428903	0.133814	Eu.EJR1074
-0.0531906	-0.0478764	Eu.WT
-0.00463192	-0.0764878	Eu.WT
-0.0600966	0.00939621	Eu.WT
-0.0979165	-0.0195742	Eu.WT
-0.149709	-0.035556	Eu.WT
-0.129726	-0.0809024	Eu.WT
-0.0258908	-0.051111	Eu.WT
-0.153164	-0.0209795	Eu.WT
-0.0131866	-0.147907	Eu.WT
0.0175779	-0.0889296	Eu.WT
-0.0845169	-0.0432603	Eu.WT
-0.0379671	-0.0550248	Eu.WT
-0.0563678	-0.10861	Eu.WT
-0.165382	-0.0595516	Eu.WT
-0.137885	-0.103901	Eu.WT
-0.030429	-0.104934	Eu.WT
-0.0159543	-0.0744431	Eu.WT
-0.0265548	-0.0750248	Eu.WT
0.0133091	-0.0803731	Eu.WT
-0.0398467	-0.0947881	Eu.WT
0.167189	-0.0366051	St.WT
0.253952	-0.0843963	St.WT
0.162556	-0.0110331	St.WT
0.228132	-0.0378481	St.WT
0.175679	-0.0821007	St.WT
0.135254	-0.0534351	St.WT
0.218569	-0.0686023	St.WT
0.186526	-0.0615822	St.WT
0.176752	-0.0917996	St.WT
0.166551	0.0104982	St.WT
0.103081	-0.0453082	St.WT
0.15467	-0.0771683	St.WT
0.214965	0.0049421	St.WT
0.263622	-0.010802	St.WT
0.270665	-0.0624887	St.WT
0.228839	-0.0579498	St.WT
0.228567	-0.105038	St.WT
0.118726	-0.0486884	St.WT
0.157308	0.0326058	St.WT
0.134949	-0.0338277	St.WT
-0.0974125	-0.0445485	Eu.WT
-0.0872147	0.00600497	Eu.WT
-0.112983	-0.0438716	Eu.WT
-0.125215	0.0465775	Eu.WT
-0.169378	0.0511158	Eu.WT
-0.11216	0.0207278	Eu.WT
-0.185449	-0.0302283	Eu.WT
-0.10751	0.0315615	Eu.WT
-0.154662	0.0927206	Eu.WT
-0.113549	-0.0219927	Eu.WT
-0.121248	0.0195083	Eu.WT
-0.0690665	-0.0388521	Eu.WT
-0.140677	0.00331718	Eu.WT
-0.136504	0.0226212	Eu.WT
-0.164296	-0.0358011	Eu.WT
-0.107049	-0.03264	Eu.WT
-0.151106	-0.0402101	Eu.WT
-0.153949	-0.0403463	Eu.WT
-0.216897	0.0130861	Eu.WT
-0.129669	-0.108812	Eu.WT
0.07818	0.100987	St.WT
0.158815	-0.0170715	St.WT
0.0738997	0.121771	St.WT
0.0833205	0.0661758	St.WT
0.168533	-0.0208523	St.WT
0.159219	-0.0553971	St.WT
0.0761777	0.105355	St.WT
0.144647	0.0282608	St.WT
0.123595	0.0185911	St.WT
0.0859785	0.0532426	St.WT
0.166541	0.0125796	St.WT
0.161756	0.0263695	St.WT
0.192693	0.037456	St.WT
0.111914	0.0799195	St.WT
0.0857848	-0.0106629	St.WT
0.126701	0.0880616	St.WT
0.110414	0.0551061	St.WT
0.0901172	0.0944983	St.WT
0.124095	0.00894794	St.WT
0.10387	-0.0609762	St.WT

## Sheet: Fig. 3
PC1	PC2	groups
0.125662	0.0384435	RS2651
0.0786648	0.0031345	RS2651
0.0660232	0.0763994	RS2651
0.115699	0.0142747	RS2651
0.0918095	-0.00188768	RS2651
0.12238	0.0666261	RS2651
0.0246244	0.0113046	RS2651
0.0355329	0.00406653	RS2651
-0.0111891	0.0799499	RS2651
0.0538939	-0.000856487	RS2651
0.0357161	0.00785677	RS2651
-0.0528642	0.0404647	RS2651
0.0769005	-0.0050513	RS2651
0.103163	0.0335244	RS2651
-0.0632915	0.036854	RS2651
-0.102107	-0.00933654	RS2651
-0.129857	0.0337567	RS2651
-0.0253467	-0.0205395	RS2651
-0.0958614	-0.012542	RS2651
-0.00988955	-0.0145578	RS2651
-0.0637304	-0.0872789	EJR1085
-0.0485236	-0.0507632	EJR1085
0.0340612	-0.0826241	EJR1085
-0.0537572	0.0108658	EJR1085
0.0134491	-0.00459801	EJR1085
-0.0227349	-0.0160032	EJR1085
0.0146717	-0.0961395	EJR1085
0.00231723	-0.0757992	EJR1085
0.131866	-0.00250258	EJR1085
-0.0653314	-0.00409805	EJR1085
-0.110001	0.053214	EJR1085
-0.0239264	-0.0225955	EJR1085
-0.0250267	-0.0675061	EJR1085
0.0274305	-0.0825085	EJR1085
-0.0606105	-0.0110578	EJR1085
-0.0151621	0.0208458	EJR1085
0.00869763	-0.0296848	EJR1085
0.015326	0.0127518	EJR1085
-0.105816	-0.00206322	EJR1085
-0.092862	0.155661	EJR1085

## Sheet: Fig. 4A
F1 Line	Eu	St
PS312 x PS312	1	0
EJR1074 x PS312	0.583333	0.416667
F2	%Eu (30 worms per plate)
spr-5 +/+	100	100	100	100	100	100	100	100	100	100	100	100
spr-5 +/-	100	100	100	100	100	100	100	100	100	100	100	100	100	100	100	100	100	100	100	100	100	100	100
spr-5 -/-	100	100	100	100	100	100	100	100	100
F3	%Eu (30 worms per plate)
spr-5 +/+	33	97	33	100	43	93	100	97	100	100	97
spr-5 -/-	50	63	50	13	70	47	53	40	47

## Sheet: Fig. 4B
	%Eu	%Eu	%Eu	%Eu	%Eu	%Eu	%Eu	%Eu	%Eu	%Eu
Line	1	2	3	4	5	6	7	8	9	10
Eu selected for	0.530612	0.79	0.896	0.77561	0.78607	0.9	0.813187	0.861386	0.834395	0.786885
Random	0.525424	0.704348	0.728814	0.513369	0.574468	0.592	0.54321	0.520833	0.473684	0.614286
Eu selected against	0.463918	0.432432	0.486726	0.328947	0.282828	0.306306	0.272727	0.28125	0.291667	0.257143
Line	Eu	St	% Eu		Line	Eu	St	% Eu		Line	Eu	St	% Eu		Line	Eu	St	% Eu		Line	Eu	St	% Eu		Line	Eu	St	% Eu		Line	Eu	St	% Eu		Line	Eu	St	% Eu		Line	Eu	St	% Eu		Line	Eu	St	% Eu
R1	5	9	0.357143		R1	---	---	---		R1	25	6	0.806452		R1	25	25	0.5		R1	---	---	---		R1	35	15	0.7		R1	---	---	---		R1	20	8	0.714286		R1	4	3	0.571429		R1	---	---	---
R2	14	10	0.583333		R2	---	---	---		R2	25	21	0.543478		R2	22	16	0.578947		R2	18	6	0.75		R2	25	25	0.5		R2	18	14	0.5625		R2	16	14	0.533333		R2	---	---	---		R2	15	10	0.6
R3	19	15	0.558824		R3	33	17	0.66		R3	---	---	---		R3	21	18	0.538462		R3	13	20	0.393939		R3	24	26	0.48		R3	15	13	0.535714		R3	18	17	0.514286		R3	---	---	---		R3	9	6	0.6
R4	12	19	0.387097		R4	37	13	0.74		R4	44	6	0.88		R4	14	25	0.358974		R4	23	14	0.621622		R4	34	16	0.68		R4	---	---	---		R4	5	18	0.217391		R4	---	---	---		R4	13	5	0.722222
R5	12	3	0.8		R5	11	4	0.733333		R5	35	15	0.7		R5	14	7	0.666667		R5	---	---	---		R5	30	20	0.6		R5	11	10	0.52381		R5	16	12	0.571429		R5	23	27	0.46		R5	6	6	0.5
E1	6	3	0.666667		E1	---	---	---		E1	46	4	0.92		E1	40	10	0.8		E1	39	11	0.78		E1	47	3	0.94		E1	23	9	0.71875		E1	40	10	0.8		E1	---	---	---		E1	40	10	0.8
E2	18	5	0.782609		E2	---	---	---		E2	45	5	0.9		E2	38	12	0.76		E2	40	10	0.8		E2	43	7	0.86		E2	37	8	0.822222		E2	34	5	0.871795		E2	38	9	0.808511		E2	36	14	0.72
E3	5	11	0.3125		E3	---	---	---		E3	43	7	0.86		E3	40	10	0.8		E3	38	12	0.76		E3	45	5	0.9		E3	41	9	0.82		E3	30	3	0.909091		E3	13	2	0.866667		E3	---	---	---
E4	15	11	0.576923		E4	36	14	0.72		E4	45	5	0.9		E4	6	1	0.857143		E4	16	5	0.761905		E4	44	6	0.88		E4	37	6	0.860465		E4	26	4	0.866667		E4	35	10	0.777778		E4	45	5	0.9
E5	8	16	0.333333		E5	43	7	0.86		E5	45	5	0.9		E5	35	13	0.729167		E5	25	5	0.833333		E5	46	4	0.92		E5	10	2	0.833333		E5	44	6	0.88		E5	45	5	0.9		E5	23	10	0.69697
S1	11	8	0.578947		S1	---	---	---		S1	15	17	0.46875		S1	6	13	0.315789		S1	---	---	---		S1	6	12	0.333333		S1	---	---	---		S1	8	15	0.347826		S1	3	7	0.3		S1	---	---	---
S2	5	7	0.416667		S2	10	10	0.5		S2	7	11	0.388889		S2	3	7	0.3		S2	---	---	---		S2	---	---	---		S2	3	11	0.214286		S2	---	---	---		S2	4	10	0.285714		S2	---	---	---
S3	7	13	0.35		S3	---	---	---		S3	14	9	0.608696		S3	5	15	0.25		S3	6	18	0.25		S3	---	---	---		S3	5	11	0.3125		S3	7	19	0.269231		S3	---	---	---		S3	5	12	0.294118
S4	5	16	0.238095		S4	6	11	0.352941		S4	15	13	0.535714		S4	11	16	0.407407		S4	12	28	0.3		S4	16	27	0.372093		S4	4	10	0.285714		S4	3	12	0.2		S4	---	---	---		S4	0	6	0
S5	17	8	0.68		S5	---	---	---		S5	4	8	0.333333		S5	---	---	---		S5	10	25	0.285714		S5	12	38	0.24		S5	---	---	---		S5	---	---	---		S5	---	---	---		S5	4	8	0.333333
R	62	56	0.525424		R	81	34	0.704348		R	129	48	0.728814		R	96	91	0.513369		R	54	40	0.574468		R	148	102	0.592		R	44	37	0.54321		R	75	69	0.520833		R	27	30	0.473684		R	43	27	0.614286
E	52	46	0.530612		E	79	21	0.79		E	224	26	0.896		E	159	46	0.77561		E	158	43	0.78607		E	225	25	0.9		E	148	34	0.813187		E	174	28	0.861386		E	131	26	0.834395		E	144	39	0.786885
S	45	52	0.463918		S	16	21	0.432432		S	55	58	0.486726		S	25	51	0.328947		S	28	71	0.282828		S	34	77	0.306306		S	12	32	0.272727		S	18	46	0.28125		S	7	17	0.291667		S	9	26	0.257143

## Sheet: Fig. 4C
PC1	PC2	groups
-0.178534	0.00585639	R
-0.0415001	0.157687	R
-0.0869352	-0.0157258	R
0.0502428	0.0675088	R
-0.213491	0.0459504	R
0.0202519	-0.0791026	R
-0.0254616	-0.146158	R
0.00767509	0.0785529	R
-0.036586	0.00736272	R
1.6519741708804e-05	0.166611	R
-0.0239648	0.0230875	R
0.0545256	-0.0046878	R
0.0902566	0.00650782	R
-0.0303931	0.0777609	R
-0.0569996	0.0343047	R
-0.214048	-0.00382714	R
-0.195087	-0.0432922	R
-0.171921	-0.0368843	R
0.041584	0.0130065	R
-0.171551	0.00316265	R
0.0591347	-0.103183	R
0.0483622	0.0900701	R
0.0447477	0.103741	R
0.0562649	0.0309978	R
-0.227092	0.037699	R
0.0766645	0.00380806	E
0.106159	0.0281718	E
0.0774955	0.0894695	E
0.101932	-0.0368922	E
-0.135725	-0.00846747	E
0.120807	0.0187188	E
-0.100066	0.035446	E
0.0441265	0.11995	E
0.0423181	0.144683	E
0.160766	-0.000318366	E
-0.0314455	-0.0106406	E
0.115683	0.10095	E
-0.10042	0.0468933	E
0.0848094	-0.0505157	E
0.0854358	-0.0325455	E
0.0537928	0.026728	E
-0.167659	-0.0396033	E
0.132965	-0.0608861	E
0.0568072	-0.0683058	E
0.114849	0.0703902	E
0.0728111	-0.0736399	E
0.101764	0.0743729	E
0.0576913	0.0138686	E
0.0285683	-0.105839	S
0.0655098	-0.0272573	S
-0.0379223	-0.0131382	S
-0.00169105	-0.0325051	S
-0.119859	-0.0945979	S
0.179998	-0.0290561	S
-0.137501	-0.0461663	S
-0.00772369	-0.120529	S
0.0108841	-0.134453	S
0.174253	-0.0346352	S
0.0597094	0.0933142	S
0.222636	0.00389567	S
0.272836	-0.0364391	S
-0.163467	-0.0844643	S
-0.202958	0.0910784	S
-0.0939294	0.00879416	S
-0.147158	-0.0123566	S
-0.133444	-0.105147	S
0.169402	-0.129307	S
-0.181179	0.0475891	S
0.19461	-0.0154635	S
-0.0226333	-0.13196	S

## Sheet: Supp Fig. 2
Group	Percent.Eu
ARS5133	23
ARS5133	27
ARS5133	12
ARS5133	13
ARS5133	28
BRS5133_starved	42
BRS5133_starved	27
BRS5133_starved	30
BRS5133_starved	38
BRS5133_starved	33
eud-1_iub27	0
eud-1_iub27	0
eud-1_iub27	0
eud-1_iub27	0
eud-1_iub27	0
eud-1_iub27_starved	0
eud-1_iub27_starved	0
eud-1_iub27_starved	0
eud-1_iub27_starved	0
eud-1_iub27_starved	0
seud_1_iub22	100
seud_1_iub22	100
seud_1_iub22	100
seud_1_iub22	100
seud_1_iub22	100

[truncated: 2 more sheets: Supp Fig. 3, Supp Fig. 3 prop]
